# Supplementary material for: Transcriptome Analysis in Mexican Adults with Acute Lymphoblastic Leukemia
Source: Int J Mol Sci. 2024 Feb 1;25(3):1750. doi: 10.3390/ijms25031750 (PMC10855968; doi:10.3390/ijms25031750)
Supplement: Supplementary file 1 [file ijms-25-01750-s001.zip › Supplementary tables.xlsx]

## Sheet: Table S1. Primers 
Primer Name	Sequence
ACT- F	5’-CCT GTG GCA TCC ACG AAA CT-3’
ACT -R	5’-GGG GCC GGA CTC GTC ATA C-3’
FLT3-F	5’-GCA ATT TAG GTA TGA AAG CCA GC-3’
FLT3-R	5’-CTT TCA GCA TTT TGA CGG CAA CC-3’
EBF1-F	5’-A GCT GCC AAC TCC CCC TAT-3’
EBF1-R	5’-G GGA GGC TTG TGG AGG AG-3’

## Sheet: Table S2. Nodes ST
#node	Identifier	Node_degree
CD4	9606.ENSP00000011653	73
PTPRC	9606.ENSP00000411355	59
FCGR3A	9606.ENSP00000356946	53
TYROBP	9606.ENSP00000262629	44
FCGR3B	9606.ENSP00000433642	43
TLR4	9606.ENSP00000363089	42
CCR7	9606.ENSP00000246657	39
CD2	9606.ENSP00000358490	38
ITGB2	9606.ENSP00000380948	37
PRF1	9606.ENSP00000398568	37
CCL5	9606.ENSP00000474412	36
TLR2	9606.ENSP00000260010	36
ITGAX	9606.ENSP00000454623	35
CSF1R	9606.ENSP00000286301	34
CD86	9606.ENSP00000332049	32
GZMB	9606.ENSP00000216341	30
KLRD1	9606.ENSP00000338130	30
KLRK1	9606.ENSP00000240618	29
CD28	9606.ENSP00000324890	28
CX3CR1	9606.ENSP00000351059	28
SELL	9606.ENSP00000498227	28
CCR2	9606.ENSP00000292301	27
CD40LG	9606.ENSP00000359663	25
H3C12	9606.ENSP00000352252	25
LYN	9606.ENSP00000428924	25
CASP1	9606.ENSP00000433138	24
CD247	9606.ENSP00000354782	24
CCR1	9606.ENSP00000296140	23
CXCR2	9606.ENSP00000319635	23
CD68	9606.ENSP00000250092	22
CD69	9606.ENSP00000228434	22
LCP2	9606.ENSP00000046794	22
CD163	9606.ENSP00000352071	21
IL2RB	9606.ENSP00000216223	21
CD3E	9606.ENSP00000354566	20
FCGR2A	9606.ENSP00000271450	20
HAVCR2	9606.ENSP00000312002	20
CD34	9606.ENSP00000310036	19
FOS	9606.ENSP00000306245	19
H4C6	9606.ENSP00000244537	19
CXCR1	9606.ENSP00000295683	18
GZMA	9606.ENSP00000274306	18
ITGAL	9606.ENSP00000349252	18
KLRB1	9606.ENSP00000229402	18
PECAM1	9606.ENSP00000457421	18
TLR8	9606.ENSP00000312082	18
TNFRSF1A	9606.ENSP00000162749	18
CCR3	9606.ENSP00000441600	17
CXCL1	9606.ENSP00000379110	17
HCK	9606.ENSP00000365012	17
ITK	9606.ENSP00000398655	17
SPI1	9606.ENSP00000227163	17
CD226	9606.ENSP00000461947	16
CD48	9606.ENSP00000484431	16
EZH2	9606.ENSP00000320147	16
FCGR2B	9606.ENSP00000351497	16
GZMK	9606.ENSP00000231009	16
SIRPA	9606.ENSP00000478763	16
AIF1	9606.ENSP00000365227	15
ARRB2	9606.ENSP00000403701	15
CX3CL1	9606.ENSP00000006053	15
FAS	9606.ENSP00000498466	15
KLRC2	9606.ENSP00000371327	15
NOD2	9606.ENSP00000300589	15
GNLY	9606.ENSP00000436423	14
GRAP2	9606.ENSP00000339186	14
H2BC21	9606.ENSP00000358151	14
KLRC1	9606.ENSP00000438038	14
MCM4	9606.ENSP00000262105	14
MNDA	9606.ENSP00000357123	14
NLRC4	9606.ENSP00000385428	14
TLR7	9606.ENSP00000370034	14
KIR2DL1	9606.ENSP00000336769	13
PF4	9606.ENSP00000296029	13
TNFRSF9	9606.ENSP00000478699	13
CD22	9606.ENSP00000085219	12
CD244	9606.ENSP00000357012	12
CD3G	9606.ENSP00000431445	12
CLEC7A	9606.ENSP00000302569	12
CTSS	9606.ENSP00000357981	12
GZMH	9606.ENSP00000216338	12
IL10RA	9606.ENSP00000227752	12
KLRG1	9606.ENSP00000266551	12
MEFV	9606.ENSP00000219596	12
PPBP	9606.ENSP00000296028	12
TLR1	9606.ENSP00000354932	12
BID	9606.ENSP00000318822	11
BUB1	9606.ENSP00000302530	11
CXCL5	9606.ENSP00000296027	11
EOMES	9606.ENSP00000388620	11
IL6R	9606.ENSP00000357470	11
TLR3	9606.ENSP00000296795	11

## Sheet: Table S3. KEEG bio
Category	Term	Count	%	P-Value	Benjamini
UP_KW_BIOLOGICAL_PROCESS	Immunity	31	33.7	8.3e-16	1e-14
UP_KW_BIOLOGICAL_PROCESS	Innate immunity	21	22.8	1.4e-13	1.1e-12
UP_KW_BIOLOGICAL_PROCESS	Inflammatory response	19	20.7	2.2e-17	5.2e-16
UP_KW_BIOLOGICAL_PROCESS	Host-virus interaction	17	18.5	1.2e-06	5.8e-06
UP_KW_BIOLOGICAL_PROCESS	Adaptive immunity	15	16.3	7.7e-07	4.6e-06
UP_KW_BIOLOGICAL_PROCESS	Cell adhesion	10	10.9	0.0024	0.0064
UP_KW_BIOLOGICAL_PROCESS	Chemotaxis	7	7.6	2.9e-05	0.00011
UP_KW_BIOLOGICAL_PROCESS	Cytolysis	4	4.3	0.00015	0.00053
UP_KW_BIOLOGICAL_PROCESS	Phagocytosis	4	4.3	0.00053	0.0016

## Sheet: Table S4. Correlati
	DDX11L1	LINC01001	TNFRSF1B	SNORA59B	EFHD2	TMEM57	ZDHHC18	RNU11	38200	MIR30E	CTPS1	NASP	INADL	ZNF326	KIAA1324	SLC22A15	CD2	CD101	FCGR1C	SNX27	IL6R	MNDA	PYHIN1	FCER1A	FCRL6	SLAMF7	FCGR2A	HSPA6	HSPA7	DNM3	NPL	RGS18	RGS2	PTPRC	NAV1	BTG2	RASSF5	CD46	TRAF3IP3	DTL	KCTD3	CAPN2	GPR137B	SCCPDH	NADK	TNFRSF9	PADI2	FGR	PTAFR
LINC01001	0.607445	1	0.810961	-0.47071	0.879695	-0.397827	0.855573	-0.64625	0.80796	0.370901	-0.723981	-0.737433	0.498618	-0.631169	0.859291	0.806809	0.543579	0.640417	0.836491	0.72255	0.816884	0.864692	0.339246	0.523658	0.640843	0.764504	0.909904	0.699024	0.726065	0.67839	0.900372	0.797157	0.810865	0.742013	-0.606246	0.572952	0.768658	0.733405	0.614491	-0.495132	-0.601825	0.622058	0.642171	-0.576267	0.813665	0.669208	0.887201	0.926413	0.863283
TNFRSF1B	0.565109	0.810961	1	-0.267575	0.873405	-0.290682	0.810084	-0.429817	0.666784	0.312614	-0.687992	-0.732167	0.327377	-0.562176	0.774057	0.691221	0.33393	0.571956	0.724528	0.574053	0.745145	0.704992	0.21687	0.50649	0.473895	0.670478	0.818402	0.690062	0.70088	0.601791	0.801664	0.663072	0.700708	0.631386	-0.46289	0.563403	0.812542	0.594098	0.444102	-0.550197	-0.499376	0.558621	0.536899	-0.653786	0.761998	0.668369	0.795405	0.862749	0.804663
EFHD2	0.616951	0.879695	0.873405	-0.385032	1	-0.257754	0.944206	-0.468362	0.714859	0.22639	-0.697199	-0.752424	0.488753	-0.578808	0.871376	0.795521	0.47624	0.680722	0.760161	0.610225	0.776936	0.76812	0.282025	0.521983	0.573192	0.706893	0.883145	0.771441	0.77448	0.706761	0.889471	0.782672	0.811431	0.662392	-0.601126	0.61788	0.847765	0.654763	0.435517	-0.476169	-0.670578	0.648537	0.651621	-0.671852	0.856321	0.713583	0.889652	0.932875	0.906782
ZDHHC18	0.650319	0.855573	0.810084	-0.460713	0.944206	-0.216024	1	-0.475344	0.683149	0.237984	-0.718448	-0.796517	0.55199	-0.541913	0.890047	0.722603	0.524859	0.640739	0.6693	0.581253	0.725396	0.749979	0.273519	0.534303	0.56226	0.640169	0.854073	0.778166	0.783661	0.706521	0.851401	0.780283	0.838933	0.688252	-0.663578	0.629448	0.892248	0.733645	0.459864	-0.526523	-0.708366	0.638436	0.58707	-0.684315	0.833329	0.752473	0.831744	0.891024	0.89993
38200	0.522513	0.80796	0.666784	-0.428498	0.714859	-0.524828	0.683149	-0.64763	1	0.44708	-0.617773	-0.56581	0.554355	-0.667644	0.739772	0.781763	0.545153	0.695295	0.800986	0.836826	0.864857	0.853654	0.339554	0.578507	0.662011	0.755975	0.849133	0.702856	0.721083	0.558576	0.799362	0.788975	0.783663	0.728087	-0.529326	0.487737	0.615604	0.79408	0.6679	-0.470228	-0.534782	0.719766	0.434271	-0.312477	0.8046	0.541652	0.782961	0.796016	0.773647
KIAA1324	0.735183	0.859291	0.774057	-0.563606	0.871376	-0.444985	0.890047	-0.594837	0.739772	0.432046	-0.749392	-0.73922	0.63836	-0.717168	1	0.79215	0.632041	0.761626	0.785083	0.754545	0.86295	0.812434	0.380779	0.703036	0.714195	0.759996	0.865449	0.868066	0.880743	0.794825	0.91601	0.813607	0.874146	0.743901	-0.725735	0.663255	0.793006	0.83138	0.593081	-0.521032	-0.737191	0.663125	0.691899	-0.684051	0.913378	0.742516	0.852248	0.875486	0.892122
SLC22A15	0.593837	0.806809	0.691221	-0.460492	0.795521	-0.441387	0.722603	-0.511417	0.781763	0.349619	-0.725765	-0.603295	0.447337	-0.683716	0.79215	1	0.421568	0.823026	0.801601	0.799655	0.870876	0.887594	0.185776	0.632763	0.539778	0.679634	0.842707	0.74808	0.747676	0.630376	0.879506	0.830435	0.802747	0.652635	-0.637557	0.449051	0.595467	0.696872	0.476728	-0.303625	-0.601003	0.564409	0.600818	-0.418788	0.850906	0.60459	0.911194	0.88753	0.836106
CD101	0.731738	0.640417	0.571956	-0.458047	0.680722	-0.578176	0.640739	-0.502224	0.695295	0.507706	-0.634337	-0.550593	0.585021	-0.754245	0.761626	0.823026	0.556363	1	0.755945	0.773991	0.847669	0.809387	0.295533	0.767888	0.641341	0.724539	0.743165	0.786073	0.818999	0.697309	0.749816	0.796138	0.788071	0.61082	-0.594399	0.53928	0.564998	0.657645	0.571553	-0.437734	-0.636038	0.642412	0.590599	-0.47597	0.854503	0.529479	0.755563	0.723026	0.823697
FCGR1C	0.622816	0.836491	0.724528	-0.46987	0.760161	-0.494327	0.6693	-0.611239	0.800986	0.388264	-0.712968	-0.630225	0.57559	-0.684292	0.785083	0.801601	0.58477	0.755945	1	0.795186	0.852896	0.868134	0.370367	0.587869	0.672484	0.81629	0.877538	0.708673	0.770037	0.677345	0.85635	0.81287	0.786505	0.709104	-0.583742	0.529025	0.634283	0.668496	0.61461	-0.521448	-0.607508	0.683719	0.683448	-0.50917	0.816524	0.570277	0.857726	0.841976	0.786893
IL6R	0.679815	0.816884	0.745145	-0.494223	0.776936	-0.635128	0.725396	-0.674389	0.864857	0.570715	-0.758053	-0.676344	0.590225	-0.822615	0.86295	0.870876	0.543967	0.847669	0.852896	0.890982	1	0.887497	0.322459	0.753598	0.716922	0.809046	0.87285	0.853609	0.88664	0.696958	0.873163	0.843307	0.831703	0.750105	-0.613391	0.553334	0.665885	0.794081	0.687627	-0.534871	-0.631074	0.67487	0.591861	-0.530163	0.907925	0.640009	0.839413	0.839834	0.886163
MNDA	0.594647	0.864692	0.704992	-0.478366	0.76812	-0.530189	0.749979	-0.620591	0.853654	0.430719	-0.749279	-0.660742	0.52648	-0.706849	0.812434	0.887594	0.53977	0.809387	0.868134	0.819451	0.887497	1	0.286263	0.640534	0.67015	0.799828	0.923083	0.736045	0.783595	0.664593	0.863518	0.89965	0.904901	0.778412	-0.602269	0.525038	0.651118	0.751419	0.649594	-0.494712	-0.58368	0.655991	0.553577	-0.442021	0.8558	0.597627	0.859679	0.864273	0.855106
FCGR2A	0.628081	0.909904	0.818402	-0.412475	0.883145	-0.401223	0.854073	-0.593034	0.849133	0.341566	-0.750713	-0.700562	0.594428	-0.650333	0.865449	0.842707	0.584228	0.743165	0.877538	0.737288	0.87285	0.923083	0.287496	0.606057	0.664994	0.82535	1	0.797631	0.835948	0.705977	0.912412	0.887976	0.918729	0.802104	-0.639714	0.59506	0.802244	0.746579	0.556459	-0.484118	-0.659754	0.718396	0.648759	-0.546566	0.864995	0.691079	0.886508	0.924836	0.889303
HSPA6	0.771725	0.699024	0.690062	-0.568282	0.771441	-0.440588	0.778166	-0.632507	0.702856	0.492448	-0.682759	-0.649055	0.623669	-0.681854	0.868066	0.74808	0.585013	0.786073	0.708673	0.728253	0.853609	0.736045	0.321668	0.800153	0.687639	0.715913	0.797631	1	0.930937	0.758382	0.802024	0.762136	0.837341	0.665082	-0.682691	0.668473	0.718783	0.790949	0.528442	-0.481158	-0.761386	0.697803	0.676713	-0.631895	0.88978	0.717437	0.768121	0.771274	0.869354
HSPA7	0.782949	0.726065	0.70088	-0.578388	0.77448	-0.537909	0.783661	-0.600797	0.721083	0.493913	-0.68429	-0.688692	0.668262	-0.76608	0.880743	0.747676	0.642327	0.818999	0.770037	0.765006	0.88664	0.783595	0.375699	0.791169	0.761091	0.77715	0.835948	0.930937	1	0.747117	0.818986	0.808642	0.859177	0.726497	-0.672582	0.685615	0.710541	0.775773	0.587113	-0.568805	-0.753144	0.705883	0.649576	-0.677541	0.919661	0.685623	0.761263	0.786331	0.891576
NPL	0.684785	0.900372	0.801664	-0.455867	0.889471	-0.382692	0.851401	-0.543819	0.799362	0.385453	-0.766561	-0.715705	0.541772	-0.680406	0.91601	0.879506	0.540247	0.749816	0.85635	0.77759	0.873163	0.863518	0.277489	0.624601	0.630553	0.743144	0.912412	0.802024	0.818986	0.740896	1	0.838607	0.844668	0.726232	-0.716932	0.600406	0.731825	0.776807	0.506858	-0.454238	-0.664786	0.618566	0.69192	-0.558753	0.879137	0.728484	0.912445	0.941534	0.883917
RGS18	0.678432	0.797157	0.663072	-0.519614	0.782672	-0.416837	0.780283	-0.557444	0.788975	0.282973	-0.789619	-0.728915	0.71168	-0.671771	0.813607	0.830435	0.668499	0.796138	0.81287	0.746435	0.843307	0.89965	0.332057	0.724547	0.684985	0.820498	0.887976	0.762136	0.808642	0.794922	0.838607	1	0.877219	0.783728	-0.752545	0.474616	0.71862	0.749333	0.57423	-0.530845	-0.748479	0.772471	0.679634	-0.496233	0.817908	0.632489	0.791718	0.856543	0.831321
RGS2	0.6758	0.810865	0.700708	-0.509418	0.811431	-0.407711	0.838933	-0.571402	0.783663	0.364718	-0.706878	-0.618371	0.625194	-0.624211	0.874146	0.802747	0.647527	0.788071	0.786505	0.741617	0.831703	0.904901	0.374778	0.701634	0.707256	0.808032	0.918729	0.837341	0.859177	0.751269	0.844668	0.877219	1	0.815573	-0.681232	0.634781	0.759322	0.814952	0.584361	-0.460192	-0.704443	0.77375	0.635664	-0.548134	0.877004	0.67818	0.803184	0.833908	0.855618
RASSF5	0.618803	0.768658	0.812542	-0.408303	0.847765	-0.0908473	0.892248	-0.499922	0.615604	0.266104	-0.731637	-0.770059	0.585449	-0.464691	0.793006	0.595467	0.488114	0.564998	0.634283	0.490799	0.665885	0.651118	0.214606	0.508144	0.481098	0.633543	0.802244	0.718783	0.710541	0.661233	0.731825	0.71862	0.759322	0.685652	-0.673584	0.567909	1	0.706862	0.443013	-0.556542	-0.735114	0.665317	0.613854	-0.638483	0.711753	0.68761	0.712519	0.797935	0.788647
CD46	0.620218	0.733405	0.594098	-0.632128	0.654763	-0.370253	0.733645	-0.626657	0.79408	0.474995	-0.695928	-0.608344	0.675527	-0.554611	0.83138	0.696872	0.621997	0.657645	0.668496	0.800706	0.794081	0.751419	0.342376	0.660548	0.63468	0.67777	0.746579	0.790949	0.775773	0.627889	0.776807	0.749333	0.814952	0.789482	-0.744039	0.516694	0.706862	1	0.630837	-0.450803	-0.704856	0.685302	0.555889	-0.461763	0.768557	0.64979	0.703229	0.748069	0.749006
NADK	0.74849	0.813665	0.761998	-0.557767	0.856321	-0.550545	0.833329	-0.562815	0.8046	0.484624	-0.652742	-0.662326	0.58061	-0.791123	0.913378	0.850906	0.565045	0.854503	0.816524	0.825748	0.907925	0.8558	0.358146	0.742139	0.712994	0.764375	0.864995	0.88978	0.919661	0.739239	0.879137	0.817908	0.877004	0.724319	-0.625251	0.703019	0.711753	0.768557	0.627306	-0.514941	-0.684176	0.687893	0.5887	-0.613192	1	0.665749	0.869005	0.870019	0.914195
PADI2	0.610337	0.887201	0.795405	-0.505636	0.889652	-0.380303	0.831744	-0.555384	0.782961	0.328066	-0.737583	-0.696388	0.45356	-0.641251	0.852248	0.911194	0.441893	0.755563	0.857726	0.743945	0.839413	0.859679	0.237291	0.55838	0.547986	0.685377	0.886508	0.768121	0.761263	0.622592	0.912445	0.791718	0.803184	0.675036	-0.602203	0.563462	0.712519	0.703229	0.496551	-0.388899	-0.614432	0.567927	0.630033	-0.539487	0.869005	0.650161	1	0.93708	0.887616
FGR	0.634554	0.926413	0.862749	-0.488355	0.932875	-0.327092	0.891024	-0.510088	0.796016	0.274796	-0.778435	-0.76709	0.523188	-0.614381	0.875486	0.88753	0.507896	0.723026	0.841976	0.732234	0.839834	0.864273	0.24219	0.578495	0.578407	0.740834	0.924836	0.771274	0.786331	0.709103	0.941534	0.856543	0.833908	0.761515	-0.675364	0.557112	0.797935	0.748069	0.515859	-0.47779	-0.657813	0.64236	0.664785	-0.594697	0.870019	0.720633	0.93708	1	0.91353
PTAFR	0.713366	0.863283	0.804663	-0.545046	0.906782	-0.443179	0.89993	-0.608779	0.773647	0.423863	-0.746295	-0.768866	0.549593	-0.700227	0.892122	0.836106	0.550505	0.823697	0.786893	0.731266	0.886163	0.855106	0.283605	0.672133	0.63941	0.745041	0.889303	0.869354	0.891576	0.72678	0.883917	0.831321	0.855618	0.699906	-0.633311	0.633644	0.788647	0.749006	0.560303	-0.53761	-0.691751	0.630866	0.631497	-0.668764	0.914195	0.735839	0.887616	0.91353	1
CSF3R	0.63823	0.93494	0.843932	-0.419338	0.938129	-0.34974	0.901815	-0.570717	0.803131	0.296386	-0.764432	-0.739237	0.546857	-0.621697	0.876981	0.862754	0.533961	0.734495	0.84952	0.695913	0.853936	0.892106	0.276328	0.579451	0.61716	0.776962	0.97489	0.793641	0.812755	0.708764	0.925628	0.872706	0.88401	0.757682	-0.639009	0.600697	0.828135	0.713748	0.501699	-0.465681	-0.666328	0.678753	0.668644	-0.596271	0.866809	0.710429	0.919927	0.960835	0.91948
PPT1	0.638766	0.765082	0.69009	-0.467158	0.736894	-0.464996	0.678308	-0.521192	0.775159	0.343408	-0.693906	-0.604541	0.483796	-0.676841	0.766242	0.788119	0.462521	0.661641	0.762865	0.790733	0.811668	0.763201	0.293149	0.652546	0.567185	0.720171	0.801082	0.701676	0.68479	0.680087	0.816957	0.774099	0.75309	0.664551	-0.660866	0.389133	0.670136	0.736986	0.579721	-0.310839	-0.617636	0.68082	0.610095	-0.239646	0.773941	0.598147	0.766052	0.800215	0.711887
WLS	0.727673	0.747876	0.698736	-0.525936	0.750079	-0.496968	0.766754	-0.632448	0.698964	0.579685	-0.666186	-0.660252	0.572507	-0.70744	0.893169	0.686594	0.586583	0.714111	0.718519	0.749252	0.839567	0.724641	0.413613	0.776659	0.694675	0.707006	0.753478	0.880475	0.858112	0.735522	0.833171	0.722329	0.781326	0.654855	-0.625603	0.701791	0.672203	0.79708	0.583106	-0.563498	-0.65821	0.624379	0.582833	-0.631641	0.880905	0.716945	0.748578	0.750353	0.81587
CTBS	0.619125	0.892118	0.786193	-0.370282	0.847934	-0.450104	0.824311	-0.607259	0.906643	0.409311	-0.71203	-0.694288	0.539564	-0.671083	0.840063	0.83668	0.525737	0.727648	0.822718	0.799845	0.877021	0.888494	0.316819	0.621794	0.684916	0.768864	0.906813	0.760655	0.780383	0.700958	0.886022	0.863093	0.864222	0.790959	-0.619997	0.603282	0.736951	0.805344	0.634785	-0.53948	-0.609666	0.738175	0.560399	-0.518589	0.851018	0.694517	0.841615	0.884324	0.836721
FAM212B	0.750675	0.716293	0.691324	-0.571992	0.755711	-0.532854	0.772403	-0.645462	0.71321	0.586676	-0.691132	-0.679772	0.569204	-0.738053	0.863658	0.731152	0.552057	0.776669	0.666647	0.738205	0.850303	0.723107	0.271858	0.80301	0.685331	0.699919	0.762272	0.921358	0.898804	0.690037	0.795566	0.731348	0.777203	0.608963	-0.595866	0.714833	0.693353	0.773474	0.528726	-0.56336	-0.665508	0.612151	0.571848	-0.650465	0.889329	0.724104	0.759303	0.765963	0.881851
NOTCH2	0.603116	0.810662	0.725428	-0.461548	0.78252	-0.49373	0.753353	-0.530175	0.867936	0.458948	-0.652319	-0.618774	0.624925	-0.68288	0.820932	0.760141	0.6353	0.732267	0.803949	0.818458	0.842638	0.829716	0.365145	0.65338	0.716527	0.822898	0.856468	0.75991	0.784055	0.706053	0.820411	0.79602	0.851375	0.825991	-0.605617	0.570086	0.685106	0.804645	0.685647	-0.571979	-0.590394	0.78945	0.552753	-0.51437	0.846119	0.598131	0.762841	0.836169	0.805838
ADAMTSL4-AS1	0.625771	0.683018	0.773138	-0.377121	0.7961	-0.295753	0.756065	-0.499516	0.591758	0.472673	-0.635997	-0.655127	0.485962	-0.620623	0.79289	0.656625	0.496309	0.614345	0.673382	0.607513	0.75589	0.610726	0.305011	0.642072	0.612565	0.662642	0.712429	0.808772	0.826114	0.630977	0.774235	0.626401	0.689844	0.589561	-0.574779	0.662668	0.718105	0.640396	0.395407	-0.605597	-0.620669	0.58153	0.54031	-0.743722	0.815832	0.707886	0.715518	0.747992	0.784067
MCL1	0.590918	0.796462	0.854609	-0.394341	0.859545	-0.117931	0.839765	-0.445	0.679383	0.240821	-0.671344	-0.616507	0.47635	-0.397436	0.782045	0.693976	0.428118	0.597267	0.686549	0.558382	0.711582	0.714297	0.258006	0.541151	0.510587	0.716608	0.840316	0.768209	0.743236	0.638378	0.775909	0.712773	0.821233	0.725936	-0.604433	0.635857	0.869555	0.724667	0.414662	-0.450328	-0.619092	0.661372	0.634345	-0.675439	0.75989	0.722513	0.77253	0.848871	0.803055
CTSS	0.709948	0.863871	0.8299	-0.516324	0.840009	-0.535982	0.809716	-0.588325	0.863658	0.464862	-0.736388	-0.71256	0.519759	-0.762558	0.858758	0.858645	0.522317	0.802288	0.841529	0.849301	0.921528	0.911175	0.296583	0.688878	0.675904	0.815628	0.911735	0.821817	0.853369	0.736734	0.876177	0.853269	0.887886	0.752813	-0.606489	0.560433	0.75224	0.801393	0.670164	-0.512512	-0.630444	0.724009	0.609034	-0.523378	0.91302	0.666374	0.867417	0.892774	0.893525
FAM63A	0.760066	0.764102	0.723263	-0.540187	0.763903	-0.583223	0.775747	-0.622264	0.787125	0.54982	-0.726827	-0.713378	0.573419	-0.828492	0.851888	0.78819	0.494643	0.805034	0.751689	0.840203	0.907802	0.849577	0.266657	0.792045	0.714119	0.73976	0.830107	0.847501	0.874009	0.749418	0.804273	0.80563	0.853816	0.761044	-0.626526	0.618453	0.717645	0.76592	0.744347	-0.619862	-0.645351	0.675397	0.548109	-0.524161	0.906086	0.63808	0.783399	0.783669	0.857263
S100A10	0.706621	0.748183	0.620735	-0.675957	0.723509	-0.3869	0.722787	-0.503654	0.717915	0.302324	-0.693783	-0.673982	0.722831	-0.633438	0.736915	0.742669	0.662311	0.73483	0.749326	0.769194	0.789454	0.761982	0.341081	0.667872	0.640352	0.787061	0.778669	0.762246	0.802624	0.725184	0.729421	0.857503	0.785311	0.726749	-0.749438	0.423395	0.711806	0.751086	0.627609	-0.500893	-0.80729	0.803252	0.675755	-0.507446	0.792532	0.593713	0.723283	0.798648	0.799087
S100A11	0.65766	0.938147	0.802301	-0.524817	0.913855	-0.422764	0.886409	-0.603686	0.820855	0.336004	-0.781388	-0.782378	0.607235	-0.687765	0.889221	0.850295	0.578657	0.750952	0.864552	0.758521	0.891542	0.890104	0.2997	0.595551	0.652934	0.789439	0.939217	0.796695	0.841916	0.728709	0.922856	0.890304	0.855025	0.771503	-0.686966	0.563464	0.792439	0.748877	0.598112	-0.538837	-0.703752	0.677014	0.671466	-0.612583	0.885227	0.704999	0.898749	0.951398	0.939433
RFWD2	0.695962	0.712298	0.580489	-0.603569	0.685276	-0.393413	0.704268	-0.626218	0.730032	0.496216	-0.626444	-0.517362	0.646676	-0.557408	0.848073	0.703793	0.627042	0.726063	0.718437	0.747192	0.778372	0.722927	0.463578	0.721486	0.682066	0.744333	0.747483	0.859981	0.814182	0.676765	0.761331	0.696419	0.835334	0.699034	-0.671271	0.680386	0.67736	0.887929	0.563359	-0.389152	-0.714741	0.703953	0.676479	-0.572851	0.825407	0.643024	0.729223	0.710885	0.749964
NCF2	0.597878	0.850444	0.905288	-0.346982	0.820902	-0.500499	0.780461	-0.58676	0.763709	0.534393	-0.713144	-0.730426	0.376154	-0.736388	0.792389	0.759956	0.400745	0.695465	0.790647	0.724039	0.842172	0.834317	0.254759	0.564986	0.591285	0.709842	0.853513	0.725893	0.74736	0.631688	0.802015	0.709545	0.781523	0.697051	-0.48015	0.564964	0.762383	0.652718	0.655062	-0.610742	-0.515038	0.599253	0.50277	-0.563651	0.828538	0.599631	0.816091	0.840451	0.83989
PTGS2	0.784634	0.75523	0.729374	-0.538963	0.785187	-0.455546	0.836354	-0.508864	0.68627	0.407669	-0.756213	-0.681646	0.594605	-0.687914	0.880729	0.795004	0.58935	0.812807	0.710263	0.720345	0.822824	0.805303	0.36695	0.821065	0.667363	0.723547	0.824278	0.878943	0.87315	0.815964	0.822264	0.83687	0.905534	0.730855	-0.709511	0.620776	0.746257	0.780791	0.585708	-0.512139	-0.710637	0.691961	0.634552	-0.618067	0.867998	0.715957	0.779397	0.816139	0.861675
CHI3L1	0.581848	0.736859	0.683062	-0.406173	0.781807	-0.359496	0.759154	-0.504116	0.721153	0.406712	-0.620667	-0.554316	0.395731	-0.613276	0.807179	0.883728	0.349624	0.766008	0.650536	0.706508	0.828478	0.812463	0.152379	0.604835	0.485387	0.567194	0.786601	0.788701	0.759627	0.600622	0.84293	0.737489	0.784661	0.573112	-0.571616	0.536905	0.621674	0.706161	0.402668	-0.281766	-0.577569	0.472298	0.498236	-0.449728	0.854161	0.653488	0.824396	0.806073	0.835523
NUAK2	0.599496	0.800354	0.820423	-0.374646	0.855037	-0.331662	0.847717	-0.440972	0.688507	0.339936	-0.545174	-0.640314	0.466862	-0.584793	0.849562	0.631242	0.494938	0.575686	0.681099	0.574318	0.713343	0.675386	0.399068	0.546554	0.625311	0.671955	0.812341	0.73617	0.791295	0.65379	0.807689	0.657506	0.79067	0.720074	-0.516567	0.797333	0.767203	0.667308	0.497105	-0.524317	-0.591649	0.625631	0.534144	-0.704857	0.835226	0.65342	0.745406	0.806443	0.787295
TLR5	0.620595	0.833961	0.689915	-0.456764	0.739915	-0.524832	0.671503	-0.665878	0.781277	0.458658	-0.685511	-0.629072	0.592405	-0.69682	0.787101	0.726404	0.64408	0.691312	0.946583	0.778526	0.836389	0.814743	0.40713	0.607959	0.711826	0.80585	0.850944	0.735605	0.7861	0.653165	0.851444	0.765716	0.771407	0.700528	-0.574235	0.568642	0.614662	0.682374	0.611989	-0.556469	-0.596266	0.68019	0.655671	-0.522769	0.813193	0.578461	0.799848	0.805073	0.776641
MIR1537	0.440792	0.703752	0.675616	-0.306504	0.769703	-0.305659	0.737276	-0.450103	0.727216	0.389397	-0.662514	-0.57072	0.430316	-0.456899	0.702623	0.750536	0.422015	0.68757	0.628523	0.610147	0.735553	0.761049	0.283461	0.48822	0.524805	0.693289	0.770649	0.712106	0.68302	0.494001	0.729094	0.730092	0.774746	0.623008	-0.492978	0.548688	0.656232	0.722317	0.399614	-0.374839	-0.538864	0.613973	0.495074	-0.549811	0.727673	0.660091	0.750897	0.758964	0.780508
FCGR3A	0.71773	0.860243	0.71155	-0.590297	0.799489	-0.586141	0.816322	-0.687975	0.85561	0.483822	-0.777608	-0.720777	0.696844	-0.777202	0.90392	0.804452	0.696995	0.801513	0.865873	0.85314	0.898092	0.911593	0.425099	0.728366	0.805349	0.85235	0.911266	0.855966	0.884425	0.761055	0.871493	0.891295	0.922533	0.807468	-0.700601	0.61797	0.737747	0.838221	0.739303	-0.609154	-0.727062	0.785418	0.645205	-0.54017	0.903492	0.641072	0.831504	0.855458	0.870125
FCGR3B	0.656931	0.877739	0.735595	-0.563423	0.811856	-0.523638	0.833417	-0.673775	0.855588	0.417465	-0.767219	-0.719621	0.647802	-0.733066	0.881562	0.810649	0.631299	0.756827	0.851625	0.824129	0.877531	0.933799	0.342742	0.660712	0.733946	0.813152	0.933784	0.813801	0.84543	0.71236	0.862524	0.893921	0.932113	0.819246	-0.687392	0.593741	0.770474	0.81622	0.706024	-0.577025	-0.705039	0.744889	0.594211	-0.501441	0.883764	0.617795	0.843855	0.866748	0.863126
FCGR2B	0.723321	0.779497	0.735344	-0.502958	0.807099	-0.495966	0.802838	-0.537905	0.805488	0.431504	-0.739098	-0.699323	0.712388	-0.736116	0.870681	0.791474	0.685341	0.833573	0.84283	0.795535	0.865229	0.831486	0.356846	0.725353	0.741606	0.811352	0.889049	0.869282	0.923783	0.740228	0.854813	0.851949	0.87725	0.775078	-0.718252	0.608285	0.733175	0.78258	0.627636	-0.600605	-0.746359	0.789353	0.655275	-0.595788	0.90162	0.680555	0.801103	0.855062	0.873566
FCGR2C	0.656185	0.833561	0.757887	-0.434634	0.828322	-0.400315	0.835665	-0.549489	0.834377	0.336145	-0.728971	-0.699322	0.677949	-0.661432	0.839632	0.804767	0.655532	0.753367	0.834731	0.747457	0.837345	0.88107	0.270633	0.628893	0.682132	0.794846	0.962444	0.813578	0.86259	0.720088	0.8668	0.892847	0.909499	0.810883	-0.6962	0.565771	0.77185	0.761523	0.572088	-0.523763	-0.72088	0.770172	0.630098	-0.529758	0.849845	0.687345	0.824729	0.883582	0.863755
NCOA1	0.568441	0.764543	0.664517	-0.462419	0.670451	-0.515197	0.699904	-0.665962	0.837754	0.500654	-0.734829	-0.685017	0.682053	-0.667658	0.788247	0.629716	0.651603	0.65279	0.743092	0.732406	0.824851	0.753241	0.389014	0.632638	0.707052	0.791206	0.79106	0.741572	0.769586	0.597282	0.741413	0.770096	0.739124	0.688819	-0.591693	0.537318	0.678446	0.76639	0.660278	-0.683409	-0.624222	0.722586	0.510285	-0.555988	0.740738	0.634958	0.68452	0.716919	0.764866
QPCT	0.632922	0.896848	0.80139	-0.496307	0.902251	-0.408728	0.866756	-0.544845	0.824963	0.351452	-0.767773	-0.719134	0.500417	-0.681011	0.879945	0.935827	0.481911	0.781023	0.837385	0.789239	0.896504	0.909303	0.220111	0.614977	0.578277	0.721769	0.925637	0.821369	0.825117	0.700421	0.947633	0.870264	0.871256	0.735249	-0.669012	0.563505	0.736703	0.766101	0.527984	-0.432215	-0.656093	0.631767	0.62393	-0.536343	0.906767	0.698686	0.943538	0.961219	0.926008
LINC00152	0.622362	0.753785	0.764787	-0.287686	0.815761	-0.219041	0.770412	-0.445027	0.634275	0.181801	-0.756138	-0.691135	0.405692	-0.526556	0.763049	0.728771	0.427399	0.62418	0.708318	0.522177	0.733933	0.713293	0.240799	0.574857	0.475198	0.732466	0.82117	0.691278	0.704133	0.710181	0.820803	0.789438	0.734476	0.568823	-0.669675	0.447069	0.743837	0.579624	0.311287	-0.365668	-0.587197	0.578917	0.703811	-0.504445	0.693949	0.747843	0.743128	0.807664	0.778982
SPOPL	0.637338	0.871493	0.770112	-0.511412	0.848808	-0.423796	0.830693	-0.492907	0.770122	0.347358	-0.690357	-0.654237	0.480411	-0.603796	0.858761	0.826258	0.481064	0.723922	0.792592	0.710852	0.79984	0.837015	0.324946	0.607859	0.627758	0.751867	0.884105	0.79947	0.804517	0.68401	0.878611	0.791167	0.862038	0.738335	-0.603627	0.698054	0.700331	0.760997	0.548752	-0.431228	-0.591297	0.617158	0.656229	-0.623159	0.873693	0.70256	0.87587	0.904967	0.856075
GCA	0.555982	0.907194	0.751843	-0.418438	0.809883	-0.470436	0.76433	-0.625308	0.884862	0.378446	-0.745515	-0.667738	0.49771	-0.664712	0.802992	0.910071	0.481713	0.744099	0.872853	0.79481	0.882044	0.95533	0.230454	0.577199	0.630827	0.760853	0.935412	0.719839	0.753659	0.614227	0.887362	0.860971	0.841921	0.750989	-0.569126	0.521386	0.652749	0.722941	0.586835	-0.467959	-0.546325	0.611938	0.564874	-0.472966	0.835281	0.626809	0.910231	0.905855	0.853802
NABP1	0.655019	0.820014	0.827818	-0.406353	0.845447	-0.382147	0.840506	-0.552455	0.753577	0.378838	-0.773085	-0.786487	0.57238	-0.655595	0.824685	0.707902	0.530186	0.7048	0.813569	0.689098	0.817135	0.817515	0.305945	0.63782	0.672447	0.790931	0.865014	0.785575	0.810993	0.748586	0.812775	0.82413	0.82852	0.709283	-0.629998	0.607745	0.800531	0.677631	0.611507	-0.762819	-0.637047	0.712176	0.60068	-0.69505	0.82341	0.74988	0.777292	0.834471	0.857285
CFLAR	0.605036	0.843875	0.829577	-0.461745	0.783711	-0.463139	0.769139	-0.666348	0.875126	0.52096	-0.791391	-0.727593	0.599559	-0.709755	0.820601	0.767413	0.557894	0.695088	0.825624	0.814826	0.882294	0.841165	0.336105	0.660758	0.688156	0.805625	0.862768	0.765648	0.780695	0.641484	0.821598	0.792397	0.807655	0.780463	-0.625005	0.559429	0.779175	0.800912	0.712029	-0.686214	-0.627017	0.719693	0.541229	-0.5551	0.826497	0.631803	0.810308	0.838391	0.816707
CXCR2	0.72248	0.888833	0.7412	-0.57483	0.826168	-0.590957	0.817107	-0.694633	0.844069	0.499786	-0.787544	-0.728191	0.645869	-0.800191	0.916094	0.832247	0.651932	0.812094	0.896453	0.847451	0.919432	0.930377	0.372283	0.723	0.790229	0.855427	0.926417	0.847604	0.886351	0.763495	0.896473	0.891832	0.917063	0.780563	-0.679584	0.630002	0.736644	0.800479	0.70678	-0.604388	-0.694642	0.743552	0.664937	-0.571017	0.920244	0.673679	0.863118	0.874476	0.891442
SLC11A1	0.616214	0.917888	0.857122	-0.467147	0.90209	-0.302313	0.858246	-0.5085	0.754484	0.262281	-0.767531	-0.750469	0.508418	-0.583766	0.871318	0.843691	0.509703	0.647542	0.837202	0.694703	0.814082	0.811371	0.24861	0.549929	0.561244	0.71341	0.902124	0.750915	0.769329	0.681831	0.935662	0.815928	0.786668	0.737889	-0.65019	0.537912	0.768241	0.719928	0.461564	-0.463273	-0.628916	0.615359	0.675028	-0.618952	0.830265	0.739543	0.91334	0.974071	0.863779
NLRC4	0.571647	0.777833	0.676434	-0.390618	0.714927	-0.451433	0.60392	-0.508716	0.794552	0.367207	-0.675385	-0.538727	0.414512	-0.670019	0.700882	0.935406	0.403297	0.794718	0.879817	0.811331	0.857191	0.868925	0.142165	0.561285	0.49683	0.685439	0.830737	0.66075	0.696104	0.568571	0.863997	0.781703	0.732371	0.629394	-0.574434	0.397614	0.528504	0.627564	0.466812	-0.307639	-0.515215	0.549266	0.584717	-0.319958	0.789892	0.528039	0.872724	0.848864	0.772323
RNF149	0.583746	0.839024	0.842817	-0.361172	0.826457	-0.233404	0.785359	-0.59944	0.762785	0.358493	-0.739595	-0.689715	0.591183	-0.506834	0.79536	0.713497	0.549505	0.62749	0.831372	0.633658	0.780905	0.766002	0.344531	0.567059	0.605782	0.747988	0.871251	0.750014	0.739465	0.645568	0.817782	0.764497	0.787735	0.754743	-0.600412	0.600605	0.847882	0.724805	0.495721	-0.590042	-0.66241	0.726753	0.640008	-0.650433	0.761756	0.679374	0.803348	0.853479	0.782388
MIR4435-2HG	0.630399	0.792813	0.793411	-0.338031	0.839317	-0.281889	0.804069	-0.47063	0.670642	0.218681	-0.782713	-0.744074	0.447613	-0.572832	0.799694	0.737283	0.467835	0.637376	0.747692	0.570335	0.766899	0.731899	0.260271	0.587192	0.507111	0.748021	0.843185	0.706932	0.737989	0.71507	0.854777	0.812708	0.747468	0.616647	-0.68431	0.48383	0.767891	0.631768	0.366343	-0.426075	-0.6053	0.594354	0.690704	-0.535708	0.731683	0.746411	0.773903	0.847115	0.809742
CFLAR-AS1	0.647673	0.793058	0.825207	-0.505573	0.812554	-0.415502	0.801137	-0.571563	0.798037	0.485468	-0.737372	-0.722222	0.620703	-0.679594	0.880293	0.741812	0.550379	0.709669	0.770412	0.770613	0.874571	0.751863	0.34124	0.701254	0.637239	0.730046	0.806519	0.825165	0.831052	0.679386	0.840244	0.748052	0.782241	0.738466	-0.632306	0.594252	0.788899	0.825924	0.61362	-0.642029	-0.661569	0.695201	0.56939	-0.651251	0.872855	0.682714	0.780488	0.833425	0.832277
CXCR1	0.698621	0.932729	0.796663	-0.538724	0.87113	-0.48789	0.859103	-0.658196	0.840918	0.41661	-0.802498	-0.742229	0.62324	-0.712451	0.925546	0.845609	0.62707	0.754701	0.897666	0.80658	0.89593	0.92694	0.380203	0.688222	0.752302	0.842382	0.957864	0.82886	0.859937	0.755567	0.936399	0.894279	0.917262	0.822925	-0.687585	0.641188	0.774397	0.806568	0.652458	-0.56087	-0.681007	0.718446	0.681489	-0.593802	0.900249	0.706533	0.899813	0.929897	0.893677
MXD1	0.630859	0.877535	0.825528	-0.472868	0.921515	-0.192948	0.927071	-0.459752	0.722974	0.207693	-0.771255	-0.712082	0.542845	-0.508074	0.865263	0.835925	0.494259	0.694883	0.765951	0.62389	0.777469	0.842339	0.253783	0.574951	0.532993	0.714924	0.924331	0.792845	0.784462	0.708534	0.895542	0.854584	0.889881	0.754276	-0.716367	0.597367	0.858684	0.741925	0.436804	-0.422969	-0.701449	0.637493	0.666645	-0.622132	0.835468	0.750882	0.892419	0.946026	0.895092
SLC6A6	0.686425	0.889674	0.817112	-0.604145	0.886786	-0.325965	0.88858	-0.627768	0.758244	0.298877	-0.820575	-0.763292	0.589682	-0.592006	0.897502	0.80955	0.564636	0.674226	0.825292	0.710731	0.818032	0.814623	0.328187	0.636309	0.603473	0.738814	0.900368	0.836188	0.811348	0.715256	0.881535	0.819457	0.862223	0.748344	-0.720273	0.587496	0.849764	0.805406	0.538552	-0.460658	-0.759464	0.697029	0.735594	-0.596092	0.845733	0.715789	0.892718	0.919784	0.877653
ABHD5	0.621701	0.747154	0.654724	-0.453126	0.772841	-0.26487	0.74327	-0.441419	0.622762	0.303282	-0.723133	-0.552887	0.412034	-0.521011	0.791886	0.869828	0.372063	0.700905	0.694635	0.655065	0.760462	0.731941	0.1876	0.630965	0.486318	0.606294	0.774334	0.764353	0.743657	0.601816	0.872323	0.721205	0.760015	0.579788	-0.689329	0.586352	0.61958	0.690569	0.29633	-0.258833	-0.606859	0.471166	0.643008	-0.510629	0.785562	0.721932	0.846101	0.835546	0.783495
PRKCD	0.642113	0.868569	0.777033	-0.536042	0.902486	-0.400398	0.857435	-0.462032	0.752558	0.262424	-0.72549	-0.721679	0.481989	-0.645533	0.859455	0.868951	0.500168	0.761598	0.82298	0.725588	0.816679	0.835052	0.3044	0.571766	0.550907	0.728618	0.872601	0.762113	0.789764	0.700135	0.902082	0.828047	0.824785	0.689165	-0.652275	0.574563	0.728715	0.708639	0.503556	-0.392028	-0.657971	0.621022	0.669677	-0.55987	0.885502	0.641581	0.911389	0.943789	0.90034
GPR27	0.609231	0.821533	0.719834	-0.405507	0.842539	-0.374031	0.797647	-0.527894	0.776158	0.372275	-0.678988	-0.627514	0.515387	-0.671859	0.851992	0.904745	0.462465	0.733185	0.776999	0.727678	0.83822	0.836277	0.233552	0.585651	0.581639	0.621271	0.860239	0.796228	0.772525	0.653514	0.907788	0.784069	0.801942	0.636947	-0.630567	0.541976	0.646181	0.688473	0.444228	-0.347022	-0.638901	0.55896	0.602251	-0.504765	0.871574	0.637737	0.891991	0.866781	0.832895
CSTA	0.662909	0.828197	0.738234	-0.475387	0.842998	-0.333977	0.806535	-0.480161	0.755238	0.321429	-0.725343	-0.655902	0.452778	-0.61731	0.798427	0.950347	0.43883	0.816682	0.773047	0.734324	0.840818	0.874363	0.185683	0.614378	0.496437	0.673006	0.860126	0.779995	0.764876	0.678975	0.881869	0.844274	0.821809	0.661053	-0.664367	0.477968	0.689947	0.709264	0.448168	-0.303477	-0.647782	0.597361	0.630158	-0.473999	0.854601	0.670068	0.916003	0.916993	0.894081
ABTB1	0.656844	0.855676	0.837451	-0.513574	0.886183	-0.41408	0.906686	-0.55586	0.749854	0.436622	-0.765394	-0.812857	0.559305	-0.696134	0.929085	0.760285	0.530964	0.695325	0.749191	0.701431	0.824803	0.764456	0.317011	0.626003	0.619231	0.66461	0.829317	0.810144	0.824904	0.674353	0.887078	0.761286	0.779118	0.702367	-0.661902	0.675379	0.811839	0.768569	0.56172	-0.608084	-0.688161	0.603803	0.563967	-0.679839	0.893756	0.702822	0.856679	0.898961	0.89744
ACPP	0.672752	0.842474	0.755962	-0.536231	0.806852	-0.486817	0.722317	-0.603715	0.824729	0.440704	-0.702908	-0.625157	0.525073	-0.712	0.835092	0.904536	0.534667	0.824813	0.899412	0.85086	0.926752	0.882438	0.304366	0.685461	0.625314	0.797257	0.874402	0.802501	0.838483	0.682387	0.893814	0.820171	0.823388	0.699424	-0.625642	0.530926	0.643805	0.76099	0.558678	-0.418142	-0.640043	0.667784	0.673403	-0.520453	0.891345	0.658665	0.901118	0.881227	0.878493
EPHB1	0.705838	0.766584	0.770705	-0.549971	0.823722	-0.451037	0.870209	-0.565322	0.682389	0.461719	-0.700101	-0.750935	0.5702	-0.679234	0.915209	0.681961	0.569196	0.698948	0.686906	0.697342	0.815477	0.708863	0.348615	0.724255	0.646981	0.702224	0.783204	0.877428	0.894832	0.701943	0.825769	0.742026	0.800164	0.676064	-0.653645	0.719532	0.792863	0.800046	0.534812	-0.616138	-0.686356	0.632462	0.541511	-0.708341	0.888396	0.753883	0.751312	0.806947	0.875122
RNF13	0.658874	0.85763	0.7685	-0.450252	0.769214	-0.446567	0.756513	-0.59065	0.785862	0.403491	-0.792541	-0.698829	0.604193	-0.662834	0.855801	0.784441	0.617122	0.673131	0.862055	0.775893	0.846713	0.835116	0.409017	0.668285	0.671598	0.819897	0.902186	0.765218	0.793945	0.731258	0.884513	0.835797	0.848692	0.776335	-0.694447	0.562745	0.733993	0.78974	0.59685	-0.496445	-0.680961	0.719512	0.691612	-0.532068	0.805402	0.69333	0.80928	0.850837	0.770256
FNDC3B	0.581764	0.873802	0.761199	-0.422276	0.862928	-0.338304	0.825536	-0.515135	0.817253	0.239379	-0.772288	-0.686739	0.555109	-0.581179	0.821884	0.892164	0.52332	0.731757	0.81606	0.719416	0.829545	0.896989	0.230911	0.589079	0.590022	0.792116	0.94263	0.741944	0.76063	0.678118	0.902346	0.905992	0.858517	0.759312	-0.697348	0.495791	0.740602	0.73829	0.487986	-0.395865	-0.640972	0.655701	0.649034	-0.469401	0.804888	0.695059	0.879187	0.932323	0.859515
VPS8	0.534581	0.786991	0.631833	-0.52313	0.642304	-0.648279	0.624544	-0.532987	0.828621	0.45991	-0.70216	-0.625498	0.546754	-0.70637	0.761333	0.732081	0.512462	0.623881	0.776057	0.867939	0.817472	0.768981	0.34339	0.568797	0.624955	0.718637	0.775021	0.648694	0.682803	0.55526	0.793956	0.72362	0.707263	0.740349	-0.581155	0.458835	0.557286	0.780782	0.725151	-0.451416	-0.539354	0.62573	0.491702	-0.319942	0.732135	0.470533	0.740171	0.768126	0.687845
EIF4E3	0.612077	0.802985	0.671952	-0.46524	0.750841	-0.470299	0.712459	-0.47518	0.692885	0.409815	-0.682721	-0.630298	0.461835	-0.638208	0.767803	0.728231	0.334071	0.63853	0.766189	0.739235	0.7639	0.736607	0.29512	0.513953	0.589312	0.625299	0.733546	0.639826	0.665472	0.604593	0.777231	0.678622	0.67986	0.674364	-0.531892	0.608134	0.612721	0.648504	0.655143	-0.52003	-0.524857	0.537574	0.574959	-0.554389	0.760896	0.551622	0.78193	0.770052	0.722059
PROK2	0.599489	0.886999	0.743987	-0.497877	0.83463	-0.449923	0.812603	-0.65832	0.794071	0.374896	-0.732078	-0.667023	0.594134	-0.642879	0.866719	0.815382	0.606259	0.720858	0.899833	0.736736	0.841081	0.888954	0.396839	0.597633	0.693205	0.754284	0.919246	0.783292	0.810287	0.677025	0.881922	0.843512	0.873102	0.782858	-0.612985	0.634237	0.708825	0.734203	0.597967	-0.507436	-0.648108	0.652115	0.640272	-0.588865	0.857752	0.6485	0.893732	0.890502	0.857886
LINC00877	0.689722	0.625835	0.657789	-0.460274	0.722099	-0.515186	0.721011	-0.550071	0.6207	0.554071	-0.578059	-0.625747	0.541932	-0.680137	0.770895	0.620155	0.563409	0.755247	0.61831	0.666983	0.779007	0.649142	0.411454	0.761679	0.708998	0.682117	0.674404	0.873899	0.881313	0.675928	0.690793	0.656851	0.739609	0.591686	-0.511827	0.698617	0.623239	0.703175	0.550897	-0.621186	-0.648988	0.664217	0.52565	-0.695209	0.848954	0.655004	0.633929	0.680529	0.827591
HCLS1	0.617097	0.829884	0.736337	-0.457259	0.72346	-0.709138	0.683843	-0.599129	0.885568	0.566806	-0.676721	-0.671209	0.506307	-0.818161	0.793994	0.769361	0.509862	0.716616	0.8304	0.882407	0.87925	0.846585	0.400194	0.652387	0.746739	0.782315	0.817662	0.726156	0.780749	0.637343	0.817185	0.764989	0.765542	0.72387	-0.530041	0.605171	0.585553	0.747973	0.782684	-0.615796	-0.535775	0.673944	0.482467	-0.462381	0.853844	0.535741	0.780584	0.800521	0.776265
P2RY13	0.588704	0.910335	0.739587	-0.509487	0.832425	-0.471082	0.812661	-0.661774	0.852296	0.404548	-0.760467	-0.678039	0.559792	-0.663983	0.855222	0.891018	0.55883	0.781056	0.863947	0.803334	0.890637	0.97059	0.290454	0.611163	0.684974	0.800075	0.947507	0.768241	0.80997	0.647021	0.889954	0.871247	0.915371	0.793397	-0.620642	0.564722	0.716231	0.788077	0.623726	-0.475489	-0.625986	0.647657	0.598461	-0.515142	0.86831	0.647458	0.902346	0.904356	0.895124
FAM157A	0.61568	0.994558	0.819212	-0.472283	0.897565	-0.377553	0.866981	-0.625906	0.801097	0.356754	-0.727606	-0.726857	0.503405	-0.618676	0.869725	0.823135	0.543546	0.660099	0.848452	0.721072	0.82373	0.870273	0.331414	0.533913	0.634166	0.772818	0.922107	0.725541	0.746978	0.686597	0.914468	0.802883	0.835156	0.749253	-0.613464	0.601675	0.777654	0.736016	0.587021	-0.487576	-0.616199	0.633416	0.660138	-0.607469	0.830649	0.684796	0.901946	0.936064	0.877838
PFKFB4	0.686555	0.886782	0.812004	-0.540039	0.90565	-0.434071	0.868228	-0.57072	0.776224	0.389964	-0.738425	-0.738194	0.524402	-0.688323	0.889111	0.877738	0.536918	0.758165	0.815523	0.758745	0.860881	0.827667	0.351624	0.661346	0.656107	0.712407	0.855836	0.828972	0.823313	0.714433	0.916893	0.802926	0.803624	0.691035	-0.622999	0.61349	0.704935	0.720005	0.558379	-0.497685	-0.654181	0.607495	0.629402	-0.647243	0.908093	0.691077	0.941352	0.938472	0.926061
ANKUB1	0.622899	0.788078	0.800674	-0.39489	0.776532	-0.33177	0.774493	-0.511912	0.760158	0.402983	-0.709524	-0.651111	0.562935	-0.576855	0.857004	0.726828	0.527454	0.640986	0.781153	0.709427	0.812463	0.729051	0.332626	0.578096	0.570357	0.704822	0.822295	0.7886	0.784262	0.646464	0.849818	0.70308	0.779765	0.680229	-0.630466	0.566349	0.749805	0.8031	0.491628	-0.500344	-0.640621	0.680853	0.613952	-0.613683	0.814339	0.745935	0.777162	0.815792	0.767308
CXCL1	0.838427	0.66768	0.668314	-0.546795	0.737863	-0.414041	0.777139	-0.530047	0.584206	0.480098	-0.658522	-0.672426	0.536244	-0.676249	0.797696	0.642878	0.537763	0.740685	0.623982	0.641274	0.748952	0.652408	0.336339	0.827102	0.600041	0.65721	0.695088	0.875521	0.828346	0.810964	0.724777	0.733283	0.745757	0.571786	-0.628775	0.688187	0.724424	0.666136	0.536479	-0.549233	-0.694362	0.644272	0.608014	-0.633133	0.828897	0.703237	0.692783	0.716677	0.833932
GPAT3	0.653649	0.855678	0.763874	-0.455425	0.864683	-0.365751	0.832787	-0.575303	0.789122	0.362953	-0.798158	-0.723957	0.526834	-0.664552	0.866173	0.925061	0.48811	0.799187	0.844693	0.765127	0.892374	0.879226	0.201522	0.646168	0.587776	0.705009	0.894699	0.822347	0.824091	0.71408	0.937886	0.858434	0.843891	0.678557	-0.701149	0.53296	0.721429	0.747513	0.481575	-0.485061	-0.669964	0.611171	0.666633	-0.575369	0.875143	0.797777	0.899709	0.921356	0.906826
TET2	0.576388	0.785043	0.693227	-0.46361	0.71524	-0.474953	0.710154	-0.61418	0.81361	0.392137	-0.787315	-0.713572	0.599375	-0.680846	0.779422	0.802157	0.56809	0.706266	0.809043	0.765585	0.866708	0.848263	0.310117	0.65387	0.636865	0.770384	0.874235	0.734414	0.785103	0.659609	0.805436	0.854122	0.805834	0.775354	-0.621832	0.470869	0.686027	0.760061	0.624374	-0.48647	-0.629773	0.644585	0.588454	-0.482142	0.772922	0.611427	0.809705	0.816975	0.794758
ALPK1	0.592593	0.844386	0.672506	-0.519499	0.732321	-0.68986	0.686077	-0.609252	0.798709	0.492468	-0.688677	-0.645784	0.423302	-0.774321	0.81451	0.847072	0.455201	0.758419	0.849532	0.824075	0.874066	0.868506	0.290131	0.59919	0.665241	0.707999	0.813418	0.687919	0.762874	0.595776	0.841528	0.769199	0.753757	0.666148	-0.476816	0.572721	0.532345	0.687023	0.650466	-0.447315	-0.470178	0.503169	0.512494	-0.495137	0.844012	0.552396	0.857523	0.823664	0.813247
TLR2	0.611771	0.885906	0.776685	-0.445791	0.880172	-0.338652	0.835543	-0.487534	0.770405	0.2665	-0.724374	-0.68786	0.539536	-0.547545	0.819042	0.814923	0.586047	0.685753	0.806407	0.666623	0.776791	0.787886	0.333149	0.544683	0.578634	0.753803	0.888753	0.736185	0.750093	0.677126	0.884954	0.816146	0.794646	0.703086	-0.617576	0.53373	0.737614	0.718657	0.440997	-0.37155	-0.628474	0.669579	0.682088	-0.568962	0.7981	0.660015	0.878987	0.938298	0.859553
FBXL5	0.615263	0.810139	0.691402	-0.544076	0.741827	-0.518955	0.693628	-0.607161	0.860051	0.467552	-0.69994	-0.57025	0.584899	-0.657667	0.809773	0.82496	0.528314	0.752411	0.879189	0.87798	0.87314	0.88499	0.406033	0.662751	0.686149	0.783862	0.846236	0.787721	0.777303	0.629239	0.833675	0.790628	0.85145	0.802609	-0.615406	0.6045	0.633294	0.82399	0.703989	-0.474314	-0.626998	0.714429	0.588594	-0.452588	0.866077	0.537768	0.839751	0.820921	0.778039
SULT1B1	0.628082	0.873446	0.688531	-0.540188	0.781657	-0.558662	0.741612	-0.663742	0.865077	0.470265	-0.78312	-0.675647	0.648184	-0.757253	0.834307	0.867089	0.587838	0.796824	0.92342	0.869186	0.917679	0.922753	0.323945	0.646901	0.716481	0.818963	0.91084	0.77828	0.816421	0.664976	0.880024	0.881651	0.850915	0.795942	-0.682829	0.557048	0.682454	0.775859	0.704614	-0.541486	-0.667226	0.694345	0.627442	-0.472851	0.873473	0.594646	0.882702	0.875314	0.841261
HPSE	0.614978	0.79916	0.705046	-0.468196	0.735812	-0.451004	0.634272	-0.477315	0.690235	0.339212	-0.643068	-0.571532	0.456731	-0.635203	0.798439	0.714067	0.48709	0.629841	0.815582	0.678132	0.7703	0.711248	0.38386	0.596955	0.576961	0.721342	0.781182	0.673445	0.689078	0.710146	0.853763	0.711317	0.686798	0.641688	-0.601392	0.524263	0.574099	0.614933	0.527072	-0.353171	-0.572775	0.564361	0.718802	-0.437454	0.758299	0.599089	0.744665	0.804211	0.714679
ANXA5	0.668237	0.844485	0.706362	-0.43387	0.823597	-0.342678	0.781133	-0.597006	0.795378	0.34998	-0.692666	-0.620873	0.604412	-0.618068	0.813962	0.826499	0.64418	0.740463	0.814932	0.702515	0.798433	0.840585	0.403469	0.620486	0.672218	0.781887	0.893636	0.77633	0.774383	0.762879	0.879457	0.862911	0.854502	0.781936	-0.728644	0.623395	0.705526	0.709694	0.559054	-0.375222	-0.744007	0.711549	0.734735	-0.483925	0.814657	0.596023	0.834647	0.881709	0.834685
FAM198B	0.808503	0.759087	0.69205	-0.544166	0.743992	-0.440097	0.680765	-0.631398	0.740774	0.51301	-0.67939	-0.626728	0.568613	-0.71193	0.769928	0.798515	0.564098	0.778868	0.83019	0.779854	0.843232	0.769812	0.352705	0.737705	0.639963	0.746855	0.782167	0.823786	0.799536	0.747803	0.829743	0.76856	0.755407	0.654104	-0.653607	0.594177	0.628668	0.700254	0.559324	-0.450406	-0.698328	0.689633	0.7474	-0.529145	0.837175	0.619546	0.831155	0.793527	0.820474
TLR1	0.607506	0.796581	0.802134	-0.367105	0.730542	-0.616077	0.662503	-0.627311	0.773631	0.571501	-0.66846	-0.627958	0.370471	-0.731088	0.781477	0.714266	0.374039	0.688088	0.823881	0.748982	0.858281	0.797105	0.297611	0.623392	0.682728	0.74153	0.809262	0.749292	0.765173	0.612587	0.782714	0.666182	0.75444	0.64338	-0.389908	0.655875	0.619207	0.643481	0.663019	-0.606339	-0.439185	0.587675	0.525605	-0.586344	0.808493	0.634632	0.776151	0.747589	0.767139
HSD17B11	0.5362	0.706993	0.671497	-0.453569	0.670246	-0.411372	0.671168	-0.588834	0.838562	0.305831	-0.676324	-0.592903	0.562144	-0.583187	0.739847	0.765301	0.49448	0.70086	0.734347	0.754805	0.832578	0.821831	0.286765	0.67981	0.580147	0.725087	0.808134	0.748833	0.731974	0.646209	0.738197	0.827112	0.822843	0.731617	-0.644466	0.393948	0.656403	0.791162	0.602603	-0.476484	-0.601839	0.674451	0.502697	-0.371879	0.761763	0.643561	0.712956	0.746491	0.735191
ROPN1L	0.512505	0.774737	0.609407	-0.395881	0.749427	-0.387822	0.73949	-0.542038	0.756731	0.454151	-0.713574	-0.654785	0.451461	-0.68191	0.777557	0.815204	0.441476	0.710542	0.710631	0.697834	0.798922	0.830484	0.18528	0.551275	0.559251	0.616699	0.810569	0.711548	0.736193	0.600143	0.8569	0.764338	0.770517	0.652048	-0.70159	0.502483	0.617467	0.683294	0.509797	-0.436106	-0.601569	0.482144	0.48755	-0.366743	0.786298	0.576276	0.808107	0.799101	0.811007
VCAN	0.709931	0.72955	0.718383	-0.471229	0.74306	-0.364449	0.684963	-0.491004	0.733863	0.338228	-0.683204	-0.648188	0.502965	-0.633635	0.709468	0.831789	0.452578	0.795445	0.820923	0.760211	0.821834	0.807557	0.175054	0.633896	0.541739	0.70714	0.792745	0.756668	0.776342	0.675831	0.794041	0.801586	0.743732	0.621655	-0.638927	0.441262	0.626903	0.662752	0.507251	-0.454606	-0.65458	0.659968	0.657769	-0.491251	0.808118	0.677253	0.801394	0.814703	0.817196
SLC22A4	0.585268	0.868176	0.73094	-0.345815	0.842228	-0.364767	0.768938	-0.585831	0.811548	0.416337	-0.713619	-0.649858	0.478164	-0.6513	0.808853	0.870605	0.502285	0.717233	0.865928	0.732147	0.844102	0.864676	0.249066	0.549039	0.635408	0.70888	0.887253	0.747324	0.753757	0.665793	0.935285	0.817636	0.798057	0.664279	-0.625295	0.57725	0.647284	0.677525	0.460419	-0.440116	-0.606763	0.617578	0.619551	-0.502744	0.828973	0.682609	0.892602	0.888743	0.829576
TGFBI	0.838459	0.760807	0.725469	-0.544372	0.784177	-0.410583	0.754254	-0.634661	0.688772	0.505193	-0.699085	-0.69562	0.536584	-0.708642	0.791042	0.76813	0.567669	0.755687	0.739081	0.715639	0.829592	0.748439	0.350839	0.78858	0.665408	0.741585	0.775913	0.869554	0.836427	0.813863	0.815871	0.795795	0.757965	0.6352	-0.666641	0.636612	0.687028	0.685673	0.535441	-0.491101	-0.726668	0.676186	0.718929	-0.595425	0.848139	0.702082	0.792513	0.813358	0.873992
ARHGAP26	0.710831	0.885447	0.777858	-0.592246	0.875348	-0.352425	0.871768	-0.634285	0.753499	0.374809	-0.768831	-0.732419	0.634503	-0.62271	0.88988	0.791431	0.628211	0.695863	0.812322	0.752305	0.829485	0.780281	0.36492	0.651271	0.666184	0.766772	0.870539	0.851273	0.840052	0.73099	0.866816	0.794118	0.855072	0.760876	-0.743054	0.59119	0.836668	0.834338	0.578533	-0.494928	-0.780431	0.75986	0.73036	-0.619905	0.857765	0.721382	0.856395	0.899276	0.870583
ARHGAP26-IT1	0.744145	0.794771	0.71685	-0.645447	0.82363	-0.416578	0.829042	-0.603859	0.709091	0.43458	-0.769015	-0.744087	0.651894	-0.674997	0.864789	0.741117	0.674044	0.714357	0.798746	0.756822	0.812185	0.742412	0.403967	0.69138	0.708306	0.758453	0.802943	0.842182	0.880057	0.730398	0.843785	0.776772	0.829557	0.70736	-0.726635	0.615665	0.758969	0.813472	0.562786	-0.56775	-0.78262	0.75788	0.719942	-0.648013	0.85833	0.687997	0.790272	0.835601	0.852305
SLC36A1	0.63281	0.82276	0.652109	-0.495571	0.748498	-0.349553	0.694694	-0.534029	0.749049	0.31245	-0.736429	-0.624726	0.459712	-0.635341	0.752969	0.905357	0.486475	0.697553	0.817965	0.747164	0.803964	0.837198	0.223051	0.591729	0.52916	0.656573	0.832958	0.678558	0.706664	0.653018	0.899536	0.815167	0.743746	0.647257	-0.700312	0.410261	0.574259	0.664054	0.435573	-0.271554	-0.625785	0.539381	0.657522	-0.342119	0.765844	0.590083	0.883018	0.874367	0.788185
FYB	0.601624	0.841826	0.632286	-0.559406	0.750301	-0.471687	0.761489	-0.641659	0.820302	0.388054	-0.739728	-0.679635	0.719044	-0.684871	0.817173	0.791249	0.747174	0.767157	0.839321	0.771174	0.815956	0.915167	0.41594	0.641818	0.737593	0.815034	0.881055	0.700218	0.772606	0.713026	0.828685	0.918994	0.8757	0.807583	-0.690337	0.513608	0.68515	0.771994	0.668431	-0.566948	-0.727549	0.7479	0.615525	-0.479926	0.797651	0.554257	0.781855	0.828077	0.818928
LUCAT1	0.795745	0.809815	0.76503	-0.567933	0.850067	-0.448592	0.878607	-0.623701	0.722526	0.459545	-0.74201	-0.7311	0.60214	-0.67754	0.92685	0.740941	0.622644	0.778214	0.760337	0.734651	0.847372	0.796902	0.385049	0.748555	0.710338	0.804621	0.858554	0.928932	0.920612	0.788318	0.853314	0.809598	0.89387	0.711905	-0.69014	0.702359	0.814117	0.815823	0.580987	-0.556218	-0.734173	0.730636	0.690495	-0.682743	0.898988	0.791455	0.806538	0.837036	0.918301
SLCO4C1	0.517508	0.834724	0.585975	-0.477304	0.710581	-0.541838	0.669895	-0.617696	0.845056	0.389415	-0.717889	-0.586314	0.512245	-0.68828	0.745002	0.897546	0.515547	0.746441	0.802597	0.811614	0.852205	0.948533	0.308749	0.595622	0.672886	0.768341	0.861596	0.654619	0.698341	0.604458	0.825695	0.874581	0.828752	0.721397	-0.598015	0.427295	0.552619	0.718818	0.627263	-0.365635	-0.565939	0.613511	0.530969	-0.302521	0.776698	0.508491	0.824449	0.815247	0.771626
CD14	0.714573	0.873872	0.802681	-0.50787	0.850176	-0.484554	0.772192	-0.626697	0.816652	0.386217	-0.751453	-0.699716	0.597346	-0.71127	0.86928	0.85259	0.609468	0.804401	0.936896	0.817791	0.907026	0.879448	0.353266	0.686577	0.686694	0.868114	0.917494	0.8164	0.844693	0.749498	0.914436	0.86198	0.847139	0.744807	-0.663019	0.556702	0.733902	0.744957	0.594698	-0.517051	-0.681166	0.737648	0.735001	-0.552317	0.888894	0.689248	0.876968	0.911698	0.882723
ARAP3	0.735256	0.789461	0.747444	-0.57892	0.844342	-0.529254	0.845078	-0.635031	0.742472	0.537523	-0.744265	-0.744191	0.58179	-0.767811	0.909488	0.830444	0.564507	0.854413	0.758453	0.776191	0.902732	0.814963	0.311564	0.768825	0.676469	0.725021	0.818554	0.913219	0.914518	0.725042	0.853578	0.807264	0.841563	0.681145	-0.645875	0.683897	0.734624	0.787722	0.578233	-0.57853	-0.712166	0.645627	0.613448	-0.691132	0.941601	0.721198	0.844688	0.842949	0.942684
FAM8A1	0.58626	0.766541	0.7015	-0.467004	0.845574	-0.0510222	0.895802	-0.486486	0.653526	0.0891708	-0.658891	-0.661729	0.586287	-0.330885	0.824044	0.646001	0.511579	0.578885	0.662872	0.50036	0.648565	0.691748	0.279167	0.509016	0.4826	0.625895	0.812676	0.750073	0.72504	0.650269	0.783162	0.766175	0.832972	0.690664	-0.708277	0.613235	0.873754	0.753987	0.336006	-0.411779	-0.721977	0.652242	0.643399	-0.60887	0.74109	0.720977	0.751162	0.809048	0.781735
AIF1	0.630199	0.854268	0.777747	-0.49204	0.803124	-0.411481	0.756407	-0.675193	0.789644	0.334066	-0.713281	-0.706786	0.508548	-0.637673	0.78241	0.764958	0.483777	0.681441	0.805102	0.712933	0.860159	0.798644	0.316044	0.611182	0.577537	0.736991	0.847065	0.752881	0.767167	0.658863	0.8195	0.80225	0.756744	0.665523	-0.627476	0.471083	0.757672	0.717283	0.57363	-0.446491	-0.667332	0.629304	0.627946	-0.468861	0.790908	0.634681	0.827171	0.841115	0.846079
TREML5P	0.577557	0.779681	0.875606	-0.361243	0.780694	-0.439546	0.775059	-0.551875	0.67057	0.468101	-0.647298	-0.705389	0.389255	-0.663328	0.821382	0.674883	0.380306	0.5885	0.693676	0.670269	0.807307	0.714045	0.162811	0.573799	0.562964	0.607041	0.78525	0.769577	0.788842	0.611654	0.759351	0.644797	0.727907	0.650913	-0.442342	0.598309	0.733993	0.665932	0.542911	-0.607751	-0.499123	0.531832	0.461747	-0.704404	0.81457	0.705639	0.743123	0.786477	0.798594
STXBP5	0.569011	0.782279	0.577824	-0.507063	0.729722	-0.412149	0.708341	-0.565323	0.804757	0.326527	-0.775717	-0.619027	0.687437	-0.652654	0.765298	0.901246	0.575286	0.790152	0.777879	0.792095	0.849685	0.874837	0.26948	0.663169	0.613771	0.742306	0.843498	0.725523	0.726637	0.674424	0.804985	0.902647	0.821792	0.757385	-0.765959	0.378532	0.654907	0.758868	0.603549	-0.408823	-0.719572	0.684572	0.619677	-0.362705	0.78177	0.563216	0.805059	0.830053	0.788553
IGF2R	0.691399	0.767161	0.578733	-0.507179	0.757733	-0.320978	0.769898	-0.504414	0.673069	0.33378	-0.566541	-0.500987	0.583427	-0.501474	0.836039	0.721339	0.58812	0.668051	0.687032	0.692423	0.710169	0.671759	0.421118	0.585095	0.608312	0.65948	0.759093	0.792694	0.764654	0.650865	0.807572	0.660511	0.779108	0.678367	-0.668801	0.6634	0.648047	0.781112	0.4826	-0.237221	-0.695225	0.628473	0.671889	-0.526314	0.805629	0.613608	0.77413	0.777891	0.762774
MAK	0.72359	0.822065	0.784943	-0.462638	0.795988	-0.427562	0.830112	-0.568324	0.714316	0.474486	-0.690545	-0.690449	0.539801	-0.613716	0.860771	0.660289	0.561984	0.625812	0.719889	0.673064	0.77503	0.710667	0.406726	0.710177	0.665898	0.70437	0.800144	0.801956	0.801722	0.702531	0.819311	0.699802	0.777028	0.744222	-0.554448	0.756384	0.74705	0.751376	0.588122	-0.578487	-0.576207	0.635733	0.554468	-0.687396	0.830645	0.691632	0.773551	0.820664	0.826142
ATXN1	0.632544	0.793568	0.62634	-0.512392	0.821051	-0.23566	0.793821	-0.519272	0.699713	0.175255	-0.691924	-0.59895	0.618776	-0.523223	0.80313	0.811039	0.572981	0.683958	0.780366	0.717432	0.745423	0.804006	0.274188	0.585691	0.611632	0.727834	0.832097	0.72435	0.737444	0.701922	0.839872	0.838307	0.850211	0.762818	-0.779544	0.516548	0.72421	0.746582	0.488316	-0.355991	-0.738932	0.699316	0.692253	-0.441108	0.792571	0.600256	0.804859	0.849759	0.774368
TREM1	0.697429	0.887479	0.83874	-0.497654	0.908458	-0.301166	0.916769	-0.567039	0.739221	0.286396	-0.767298	-0.733723	0.583389	-0.577983	0.887353	0.815092	0.600286	0.710899	0.789173	0.681321	0.812541	0.831341	0.32308	0.634109	0.624993	0.746353	0.925296	0.84143	0.835801	0.756309	0.893025	0.858058	0.89933	0.774562	-0.703559	0.594998	0.846951	0.773635	0.502723	-0.456333	-0.740892	0.713201	0.69749	-0.629863	0.84997	0.746713	0.875818	0.936784	0.902324
VNN3	0.717413	0.844536	0.80055	-0.548288	0.901561	-0.424774	0.924473	-0.547448	0.779101	0.372794	-0.755158	-0.749186	0.580197	-0.675702	0.922511	0.834683	0.556449	0.802006	0.781889	0.753927	0.861515	0.837723	0.281761	0.666326	0.639253	0.731156	0.893839	0.886513	0.893328	0.73015	0.898802	0.842759	0.90518	0.738078	-0.691834	0.651592	0.817224	0.818791	0.550696	-0.524208	-0.7151	0.690965	0.622649	-0.64185	0.929317	0.759929	0.886333	0.915732	0.93739
VNN2	0.590279	0.891733	0.768856	-0.44051	0.85054	-0.401361	0.835518	-0.558194	0.825008	0.288732	-0.728309	-0.67885	0.570872	-0.613754	0.847024	0.830738	0.573757	0.716593	0.860968	0.731197	0.829058	0.913659	0.240403	0.541447	0.636804	0.778313	0.974899	0.754908	0.792724	0.668365	0.909855	0.869224	0.896616	0.758856	-0.600742	0.559984	0.746303	0.730767	0.522579	-0.440328	-0.619744	0.659965	0.616941	-0.50949	0.831566	0.659021	0.883911	0.914072	0.863395
IPCEF1	0.60016	0.72369	0.590391	-0.333668	0.686367	-0.54335	0.638172	-0.539972	0.76125	0.504218	-0.737795	-0.55886	0.623293	-0.677362	0.754684	0.776502	0.576801	0.811226	0.750592	0.748011	0.850476	0.834257	0.376076	0.678685	0.733405	0.857431	0.805382	0.724637	0.747023	0.669263	0.759382	0.812131	0.793818	0.641764	-0.561524	0.474711	0.59674	0.702268	0.599054	-0.49044	-0.573346	0.721005	0.611252	-0.484027	0.74461	0.608262	0.697977	0.717715	0.761554
SOD2	0.608009	0.724357	0.787061	-0.342165	0.821169	-0.155912	0.812593	-0.411046	0.50903	0.158077	-0.576126	-0.643014	0.38809	-0.375663	0.771012	0.59404	0.382603	0.553499	0.673961	0.467413	0.626901	0.614548	0.113233	0.475705	0.486816	0.595935	0.756946	0.733458	0.719288	0.628904	0.765946	0.625176	0.711671	0.529122	-0.449357	0.660687	0.741131	0.561956	0.257667	-0.477543	-0.49412	0.482657	0.596992	-0.773629	0.728681	0.79859	0.740159	0.787247	0.777001
SNX10	0.701626	0.887629	0.736842	-0.623092	0.837323	-0.400585	0.828325	-0.608707	0.804663	0.377247	-0.80983	-0.704616	0.655252	-0.645122	0.890753	0.839847	0.606463	0.73326	0.854347	0.816534	0.849084	0.840675	0.353973	0.644635	0.659254	0.789174	0.889703	0.808132	0.804116	0.719912	0.910388	0.833393	0.856168	0.772538	-0.783666	0.545504	0.790782	0.858751	0.632181	-0.443072	-0.763284	0.716108	0.733116	-0.486068	0.848603	0.680514	0.878137	0.910188	0.849698
CREB5	0.585467	0.767226	0.792993	-0.302224	0.823918	-0.3061	0.785769	-0.49865	0.684559	0.347166	-0.714044	-0.691001	0.48506	-0.593557	0.788781	0.756222	0.475025	0.704447	0.771775	0.590224	0.784783	0.765437	0.30072	0.602321	0.573328	0.693157	0.808909	0.760064	0.776934	0.636163	0.815309	0.758491	0.761068	0.580412	-0.548645	0.575828	0.711756	0.591511	0.372992	-0.625218	-0.554141	0.595559	0.566484	-0.724111	0.81192	0.70147	0.795433	0.813473	0.822272
NCF1B	0.532626	0.803674	0.672446	-0.350919	0.792244	-0.47356	0.758421	-0.435589	0.698769	0.362721	-0.627548	-0.593693	0.368399	-0.590562	0.749279	0.775892	0.428682	0.680572	0.677474	0.646342	0.734862	0.778083	0.43367	0.508695	0.598029	0.683711	0.791603	0.698024	0.684182	0.612371	0.783704	0.694698	0.780457	0.647786	-0.488577	0.585907	0.60093	0.643061	0.575001	-0.300793	-0.534678	0.576578	0.541677	-0.46818	0.769925	0.52326	0.801665	0.80504	0.789014
NCF1	0.59963	0.806391	0.722341	-0.391311	0.854156	-0.455346	0.839912	-0.432281	0.70721	0.364704	-0.660477	-0.65358	0.446623	-0.626015	0.812136	0.80112	0.482633	0.734901	0.685911	0.672357	0.77201	0.784966	0.381847	0.558076	0.61947	0.689876	0.820723	0.775903	0.766621	0.6621	0.826548	0.740478	0.81432	0.659371	-0.539744	0.629948	0.668953	0.680775	0.547682	-0.372037	-0.602869	0.602055	0.550523	-0.568017	0.836128	0.598693	0.835946	0.852306	0.865392
MGAM	0.560266	0.91632	0.765764	-0.449307	0.864741	-0.423829	0.82872	-0.584459	0.846793	0.326488	-0.770293	-0.684851	0.491669	-0.628604	0.839908	0.912163	0.492098	0.74765	0.871603	0.760344	0.86536	0.945132	0.246994	0.551222	0.605742	0.747996	0.952727	0.743808	0.772098	0.627042	0.916244	0.856731	0.886082	0.759203	-0.590507	0.549759	0.713909	0.731556	0.542389	-0.42929	-0.58312	0.621838	0.592239	-0.499423	0.852119	0.639174	0.935125	0.937189	0.885179
AOAH	0.654501	0.850374	0.649115	-0.547104	0.784429	-0.40601	0.769187	-0.616717	0.842824	0.391173	-0.786039	-0.668329	0.747801	-0.641235	0.825037	0.829858	0.69291	0.775526	0.860096	0.815869	0.853491	0.878949	0.409592	0.653558	0.708684	0.852183	0.888545	0.758101	0.783053	0.710338	0.861681	0.898003	0.857941	0.79466	-0.777483	0.501045	0.747369	0.829622	0.643929	-0.483871	-0.76415	0.785212	0.696088	-0.454901	0.813116	0.600883	0.818503	0.861848	0.822027
AOAH-IT1	0.630999	0.721547	0.616352	-0.526606	0.699032	-0.490015	0.660872	-0.567909	0.757104	0.458891	-0.720689	-0.623389	0.676384	-0.676988	0.759997	0.758634	0.6392	0.745765	0.825293	0.786302	0.836828	0.756939	0.397521	0.650798	0.674047	0.793389	0.786236	0.758659	0.827267	0.584424	0.793061	0.751175	0.766681	0.69596	-0.673335	0.498579	0.64464	0.757486	0.565524	-0.499858	-0.69363	0.712415	0.62202	-0.49832	0.790941	0.530346	0.735468	0.747864	0.765081
RNU7-76P	0.595439	0.819467	0.819983	-0.37803	0.804483	-0.416426	0.795836	-0.640284	0.831271	0.501684	-0.739088	-0.712936	0.543309	-0.637729	0.826735	0.71876	0.52765	0.666118	0.749599	0.693366	0.847488	0.787441	0.429269	0.640491	0.701415	0.800064	0.84332	0.788074	0.813145	0.611753	0.81153	0.757109	0.794246	0.735934	-0.576094	0.682783	0.762858	0.778641	0.603376	-0.636432	-0.60238	0.674667	0.551122	-0.670005	0.822424	0.72377	0.781366	0.811284	0.831388
NCF1C	0.542395	0.802011	0.680468	-0.343116	0.802014	-0.473585	0.77007	-0.432623	0.703799	0.359473	-0.625142	-0.596321	0.374401	-0.598391	0.755576	0.780081	0.431667	0.686898	0.676284	0.649652	0.741074	0.779441	0.427457	0.514816	0.599793	0.684418	0.797466	0.706066	0.695092	0.618534	0.788687	0.700723	0.783952	0.645397	-0.487994	0.595159	0.608918	0.642214	0.568974	-0.305129	-0.539923	0.578608	0.533791	-0.475909	0.780466	0.530997	0.805435	0.809526	0.800108
FGL2	0.656443	0.774696	0.679182	-0.640155	0.721046	-0.493018	0.711612	-0.611795	0.813393	0.43261	-0.756115	-0.669604	0.634297	-0.680996	0.807172	0.789893	0.554946	0.771574	0.803349	0.857073	0.89679	0.841855	0.353513	0.713263	0.673655	0.809713	0.801993	0.802166	0.818129	0.700048	0.788175	0.839034	0.814614	0.756906	-0.711472	0.442113	0.682558	0.839361	0.716381	-0.576896	-0.672924	0.714333	0.614704	-0.497845	0.827045	0.669408	0.765058	0.802848	0.824319
SEMA3C	0.820625	0.619067	0.627221	-0.519913	0.677382	-0.480034	0.718709	-0.650012	0.580027	0.577245	-0.626227	-0.648323	0.520346	-0.708343	0.783613	0.632249	0.53106	0.724334	0.563113	0.637809	0.755796	0.613166	0.377065	0.83257	0.669288	0.628001	0.647305	0.892177	0.846332	0.722594	0.690132	0.653407	0.715135	0.538796	-0.585512	0.698064	0.655708	0.67	0.525707	-0.558326	-0.669562	0.598781	0.594431	-0.628733	0.82491	0.691399	0.64957	0.657652	0.799835
STEAP4	0.640497	0.902646	0.759116	-0.511695	0.845116	-0.536626	0.816166	-0.700825	0.856871	0.449541	-0.7674	-0.695553	0.603439	-0.70987	0.901348	0.842149	0.606767	0.775391	0.8985	0.815973	0.91115	0.928382	0.358145	0.647242	0.739	0.842855	0.951155	0.820364	0.858459	0.67501	0.915105	0.852987	0.903305	0.790896	-0.627275	0.638228	0.735278	0.798723	0.636889	-0.52473	-0.646004	0.679143	0.641489	-0.554088	0.89038	0.661353	0.8876	0.892958	0.897288
FBXL13	0.652883	0.880818	0.774041	-0.514023	0.888152	-0.398815	0.888175	-0.544259	0.809913	0.364659	-0.720439	-0.751854	0.60783	-0.658967	0.907506	0.819099	0.569338	0.718241	0.799939	0.782593	0.850314	0.818611	0.28351	0.61238	0.610105	0.725361	0.872403	0.825624	0.817937	0.711119	0.915423	0.84272	0.815495	0.72097	-0.694945	0.598485	0.780398	0.811201	0.549724	-0.528305	-0.6978	0.68725	0.591113	-0.596854	0.883354	0.710395	0.877371	0.911185	0.88466
TPK1	0.601978	0.791913	0.646749	-0.403903	0.681437	-0.553641	0.613893	-0.570483	0.765701	0.359609	-0.724866	-0.660086	0.620045	-0.697121	0.707002	0.743081	0.625126	0.666602	0.841365	0.778023	0.800091	0.775609	0.439638	0.691804	0.726874	0.83567	0.795299	0.653893	0.696736	0.697519	0.790579	0.825721	0.694053	0.728127	-0.625049	0.432151	0.556938	0.649659	0.663461	-0.591636	-0.577247	0.712685	0.62021	-0.414007	0.72053	0.528522	0.731625	0.798014	0.698593
HOTAIRM1	0.773582	0.791857	0.670163	-0.564931	0.784421	-0.402336	0.785947	-0.547227	0.738774	0.388109	-0.762918	-0.711898	0.697224	-0.685453	0.80482	0.786419	0.639511	0.78789	0.778186	0.751335	0.824786	0.784821	0.324768	0.732023	0.632788	0.751538	0.821194	0.806854	0.822947	0.766074	0.842986	0.863491	0.799494	0.690946	-0.766373	0.481255	0.724621	0.751504	0.583998	-0.526041	-0.756848	0.72116	0.727934	-0.529901	0.814865	0.700956	0.775967	0.828094	0.856472
NFE4	0.726378	0.821059	0.747274	-0.481628	0.845943	-0.458621	0.819334	-0.553239	0.744316	0.439356	-0.715624	-0.691917	0.576757	-0.73072	0.874056	0.811032	0.578334	0.732036	0.816584	0.784556	0.849666	0.787475	0.36896	0.698436	0.629662	0.730261	0.822259	0.826551	0.808368	0.779845	0.890513	0.809844	0.794118	0.682594	-0.675166	0.632775	0.698925	0.741012	0.564866	-0.497459	-0.683375	0.671848	0.642163	-0.590314	0.882718	0.651307	0.851829	0.85494	0.852731
MGAM2	0.493752	0.79032	0.659603	-0.478967	0.778925	-0.497758	0.72791	-0.603588	0.797767	0.399739	-0.687578	-0.643032	0.490915	-0.684887	0.79049	0.86142	0.459847	0.747822	0.840542	0.79166	0.859368	0.831654	0.183915	0.526909	0.537921	0.652672	0.826442	0.758103	0.777268	0.504609	0.84404	0.746903	0.77048	0.639673	-0.568225	0.516442	0.624184	0.704011	0.50618	-0.458842	-0.578265	0.558497	0.497944	-0.463679	0.857728	0.563064	0.855352	0.828166	0.826178
PILRA	0.720147	0.874994	0.8493	-0.526152	0.933702	-0.334228	0.931748	-0.542575	0.73647	0.32542	-0.745707	-0.769798	0.547062	-0.605625	0.928782	0.807636	0.542892	0.753966	0.776559	0.696457	0.84333	0.806375	0.305311	0.6526	0.600626	0.755653	0.893432	0.870903	0.880632	0.745447	0.913104	0.81985	0.863424	0.712602	-0.686783	0.649556	0.849088	0.797096	0.477885	-0.505174	-0.713551	0.665599	0.691687	-0.704923	0.894846	0.80754	0.873085	0.930476	0.950426
ATP6V1B2	0.708206	0.81729	0.764623	-0.433288	0.818054	-0.366953	0.793862	-0.578824	0.771538	0.387437	-0.735051	-0.619627	0.508595	-0.588056	0.839108	0.805192	0.491041	0.740191	0.787926	0.76134	0.856108	0.811388	0.250861	0.639511	0.587069	0.779457	0.890855	0.838034	0.805101	0.699827	0.86779	0.77228	0.862159	0.70211	-0.662277	0.538724	0.777357	0.79466	0.520962	-0.341444	-0.642786	0.682522	0.687167	-0.471568	0.816527	0.742757	0.834584	0.846958	0.84891
TNFRSF10C	0.730572	0.877474	0.747095	-0.551141	0.843788	-0.565281	0.819956	-0.705803	0.824935	0.502353	-0.789374	-0.726255	0.631623	-0.781081	0.920133	0.866357	0.630348	0.836718	0.891826	0.830596	0.931899	0.914537	0.370727	0.749768	0.776756	0.833626	0.920818	0.878148	0.905953	0.753222	0.906186	0.876136	0.902494	0.76488	-0.663245	0.663313	0.726942	0.786073	0.644379	-0.581034	-0.69731	0.711174	0.681653	-0.622193	0.9369	0.692966	0.887079	0.88583	0.911066
LYN	0.618217	0.862153	0.813522	-0.451983	0.885432	-0.396032	0.85295	-0.456918	0.766689	0.223604	-0.703876	-0.704286	0.487276	-0.620934	0.845542	0.792553	0.479729	0.645317	0.794781	0.688445	0.784121	0.844283	0.272289	0.594819	0.614133	0.755215	0.9248	0.745045	0.775589	0.72125	0.870893	0.830066	0.875203	0.783007	-0.587253	0.59487	0.755926	0.70478	0.545945	-0.446096	-0.591793	0.672751	0.623592	-0.526638	0.836399	0.65083	0.853609	0.901966	0.827858
UBXN2B	0.646826	0.856891	0.666407	-0.614233	0.761615	-0.485699	0.766171	-0.59788	0.845416	0.405489	-0.720315	-0.658201	0.59583	-0.674151	0.841024	0.830056	0.56131	0.680568	0.801482	0.8537	0.832247	0.827775	0.30238	0.619988	0.642818	0.692592	0.848168	0.741638	0.754561	0.660945	0.870536	0.808018	0.806761	0.813226	-0.693473	0.532263	0.676922	0.8615	0.670517	-0.388225	-0.670585	0.665853	0.594304	-0.382026	0.822597	0.599465	0.850926	0.873002	0.789177
SDCBP	0.565723	0.839413	0.749037	-0.487373	0.813148	-0.294069	0.812581	-0.506231	0.811727	0.229405	-0.760067	-0.675437	0.604493	-0.499802	0.794806	0.816629	0.528402	0.68565	0.806089	0.732438	0.802506	0.858503	0.291745	0.57267	0.551833	0.738557	0.914122	0.769112	0.749849	0.653566	0.847749	0.856046	0.862715	0.842386	-0.688744	0.521563	0.772255	0.792603	0.574546	-0.422778	-0.678568	0.688469	0.609899	-0.478745	0.782653	0.619392	0.861548	0.907094	0.830635
LY96	0.72481	0.89914	0.846405	-0.467969	0.869342	-0.456354	0.833251	-0.584135	0.788051	0.461264	-0.757572	-0.763497	0.583895	-0.705819	0.895429	0.752165	0.586825	0.733241	0.904856	0.775701	0.854387	0.8107	0.360184	0.621644	0.678631	0.793137	0.889505	0.797441	0.823679	0.753522	0.918478	0.791834	0.813317	0.741268	-0.650686	0.655896	0.791424	0.756148	0.637138	-0.611062	-0.668128	0.71639	0.700587	-0.642783	0.862066	0.696831	0.870457	0.896541	0.862805
CPQ	0.6598	0.85152	0.714228	-0.45919	0.807431	-0.576529	0.791462	-0.665003	0.857335	0.554966	-0.724296	-0.699332	0.518306	-0.758991	0.877729	0.82826	0.57826	0.781653	0.807663	0.829429	0.89559	0.853095	0.375624	0.665209	0.731225	0.751882	0.846432	0.825743	0.84189	0.677052	0.915715	0.791395	0.818843	0.699802	-0.608696	0.653112	0.645907	0.802708	0.632017	-0.530997	-0.611159	0.643235	0.559667	-0.532461	0.877702	0.649903	0.857357	0.855101	0.884237
RAB11FIP1	0.591459	0.688207	0.734746	-0.381872	0.814433	-0.171819	0.812211	-0.386642	0.5782	0.249502	-0.532109	-0.494783	0.452017	-0.448146	0.781629	0.72312	0.411558	0.674313	0.588299	0.506092	0.685816	0.648794	0.231698	0.569703	0.469492	0.596243	0.769795	0.789191	0.780053	0.579516	0.73299	0.636932	0.809615	0.6052	-0.568316	0.67938	0.757702	0.63118	0.296404	-0.301339	-0.622752	0.555785	0.564277	-0.657482	0.811735	0.677653	0.743709	0.766641	0.795278
TMEM55A	0.654219	0.769524	0.659642	-0.480843	0.751817	-0.592925	0.708468	-0.585944	0.813786	0.511412	-0.723017	-0.611443	0.4551	-0.77143	0.806064	0.948802	0.444627	0.883343	0.801787	0.852931	0.914512	0.906391	0.241947	0.707895	0.628714	0.722332	0.829257	0.797976	0.813176	0.635895	0.857961	0.827529	0.832217	0.642867	-0.592055	0.560756	0.571749	0.733069	0.562407	-0.406473	-0.575046	0.586814	0.544315	-0.439693	0.897578	0.627184	0.875942	0.828702	0.855306
FAM49B	0.660211	0.857526	0.811138	-0.511757	0.868411	-0.317151	0.85139	-0.482463	0.758002	0.282019	-0.754945	-0.685168	0.505049	-0.578509	0.851631	0.850907	0.467239	0.678769	0.772434	0.73943	0.79375	0.789114	0.261525	0.600524	0.536626	0.694648	0.866482	0.773756	0.755937	0.670515	0.879187	0.790596	0.837067	0.749038	-0.673358	0.574453	0.815553	0.80353	0.504066	-0.372361	-0.671965	0.681196	0.653764	-0.525009	0.834025	0.659563	0.887528	0.920472	0.812887
TMEM71	0.564334	0.787363	0.641194	-0.478278	0.697327	-0.609184	0.674207	-0.605466	0.832414	0.438129	-0.619205	-0.622449	0.506628	-0.742528	0.743556	0.771316	0.470984	0.736688	0.743089	0.820084	0.859733	0.81955	0.383968	0.645944	0.686392	0.725774	0.771705	0.698615	0.744429	0.61765	0.749536	0.770204	0.763038	0.74437	-0.566407	0.505112	0.58245	0.693525	0.790461	-0.567084	-0.558069	0.627406	0.431502	-0.402771	0.809923	0.527294	0.749549	0.753296	0.769226
SLC45A4	0.686624	0.812996	0.780722	-0.570901	0.879317	-0.323791	0.919862	-0.551114	0.708611	0.365376	-0.734595	-0.757246	0.575638	-0.612821	0.927535	0.75994	0.514707	0.696828	0.697724	0.690218	0.809724	0.732265	0.25522	0.643306	0.5734	0.639663	0.820087	0.871187	0.857227	0.691929	0.873791	0.770883	0.815676	0.689765	-0.729959	0.654589	0.852102	0.838746	0.48406	-0.49547	-0.745862	0.615723	0.606237	-0.644021	0.88864	0.773433	0.826918	0.881461	0.892063
DOCK5	0.679334	0.886718	0.765272	-0.54293	0.88077	-0.38148	0.875084	-0.533881	0.763816	0.274264	-0.834687	-0.760098	0.639684	-0.65089	0.887566	0.87957	0.549945	0.753639	0.811749	0.756218	0.862608	0.876555	0.254548	0.666677	0.624604	0.777275	0.929505	0.813861	0.829607	0.752834	0.904013	0.911121	0.87828	0.783893	-0.773397	0.517505	0.801852	0.780612	0.56772	-0.471006	-0.741309	0.682149	0.708628	-0.555099	0.850793	0.71426	0.882928	0.934778	0.892016
GLIPR2	0.599306	0.874948	0.814987	-0.515365	0.82598	-0.381588	0.800091	-0.635913	0.848227	0.410371	-0.812548	-0.783191	0.582525	-0.683659	0.804254	0.837527	0.497627	0.699693	0.81731	0.77665	0.869714	0.870386	0.226204	0.591015	0.578227	0.736764	0.880757	0.742042	0.761824	0.631615	0.850271	0.854689	0.781291	0.760763	-0.678168	0.481756	0.789551	0.772273	0.6308	-0.590755	-0.69658	0.676532	0.610209	-0.512857	0.809101	0.636472	0.862417	0.89095	0.858272
CNTNAP3B	0.670366	0.678089	0.587711	-0.522036	0.677094	-0.57484	0.698551	-0.642804	0.684213	0.568056	-0.675225	-0.59841	0.542471	-0.732617	0.794279	0.780024	0.562423	0.793736	0.711153	0.759734	0.825663	0.760796	0.338528	0.742273	0.644265	0.678345	0.734354	0.848203	0.838968	0.597338	0.732935	0.722004	0.78894	0.618626	-0.584029	0.592903	0.587639	0.722989	0.558174	-0.481817	-0.617821	0.614506	0.511664	-0.538665	0.850468	0.611295	0.771996	0.7009	0.799055
HSDL2	0.579737	0.783022	0.608778	-0.552716	0.658572	-0.546284	0.622564	-0.531207	0.813354	0.371094	-0.628474	-0.522768	0.465304	-0.643928	0.73018	0.775441	0.392455	0.629004	0.790381	0.833023	0.800979	0.791942	0.319096	0.564438	0.56743	0.646925	0.790173	0.665085	0.677959	0.556115	0.805701	0.719988	0.733214	0.760323	-0.590833	0.500739	0.548713	0.74538	0.686329	-0.283915	-0.532507	0.556274	0.520051	-0.224201	0.762423	0.43807	0.803256	0.785931	0.689613
SLC31A2	0.643238	0.750786	0.692209	-0.424951	0.716442	-0.358851	0.734274	-0.579465	0.737793	0.455755	-0.64646	-0.631316	0.392234	-0.581372	0.721598	0.746356	0.45123	0.698679	0.633817	0.695622	0.781265	0.74762	0.18538	0.640433	0.553563	0.637172	0.731785	0.745215	0.757096	0.583393	0.760274	0.698287	0.731197	0.621231	-0.548631	0.534269	0.624211	0.715646	0.490727	-0.489752	-0.496421	0.551798	0.473382	-0.537033	0.784854	0.686236	0.756037	0.793176	0.843826
TLR4	0.722828	0.876323	0.744634	-0.552775	0.812264	-0.583815	0.765508	-0.689767	0.862205	0.466399	-0.757985	-0.66214	0.592819	-0.742423	0.867618	0.862577	0.628618	0.824312	0.91694	0.848912	0.93033	0.911928	0.400878	0.735432	0.753674	0.861816	0.914588	0.855318	0.865959	0.740172	0.886058	0.870507	0.891116	0.748032	-0.614969	0.589179	0.679848	0.779564	0.656541	-0.504749	-0.645953	0.756778	0.688781	-0.542509	0.908924	0.682817	0.881469	0.885296	0.888595
FAM157B	0.623209	0.982046	0.843958	-0.449254	0.913806	-0.364823	0.875556	-0.608899	0.796537	0.336199	-0.740527	-0.724186	0.489554	-0.609425	0.872212	0.841527	0.522795	0.679128	0.859472	0.716603	0.83136	0.875886	0.302583	0.543308	0.618029	0.776148	0.940655	0.75251	0.766629	0.682522	0.927975	0.80956	0.849398	0.740951	-0.606292	0.613925	0.78476	0.727788	0.545935	-0.4789	-0.611267	0.635135	0.672914	-0.619056	0.840686	0.705744	0.92556	0.949586	0.891663
TLN1	0.660957	0.808413	0.776588	-0.453651	0.815204	-0.497697	0.782816	-0.445299	0.777013	0.337649	-0.67668	-0.74933	0.531886	-0.766381	0.805213	0.750325	0.491523	0.680188	0.758128	0.729992	0.807805	0.780023	0.318201	0.614977	0.596988	0.700566	0.826783	0.729227	0.747352	0.777051	0.812169	0.796523	0.756525	0.70678	-0.634495	0.447168	0.69715	0.652848	0.685097	-0.524427	-0.647798	0.685967	0.60016	-0.444882	0.815808	0.539056	0.788576	0.831944	0.80998
CNTNAP3	0.671178	0.666483	0.597751	-0.520074	0.674164	-0.574245	0.694554	-0.644426	0.701563	0.565259	-0.663397	-0.579209	0.532373	-0.717034	0.789949	0.775129	0.535448	0.789693	0.70782	0.761052	0.834054	0.748909	0.329184	0.744167	0.654569	0.677245	0.733611	0.858977	0.858914	0.574322	0.71804	0.697741	0.786577	0.622875	-0.558254	0.622978	0.599883	0.732299	0.557564	-0.483864	-0.600484	0.609503	0.484847	-0.558451	0.858102	0.621132	0.765915	0.700924	0.807941
CNTNAP3P2	0.614898	0.787721	0.725901	-0.528289	0.796633	-0.441903	0.829671	-0.615267	0.761776	0.450633	-0.726994	-0.652761	0.53638	-0.623516	0.853802	0.824133	0.536204	0.737087	0.727554	0.739765	0.832503	0.80132	0.32916	0.649651	0.622159	0.67503	0.819338	0.842711	0.834568	0.573716	0.80243	0.736903	0.851852	0.725443	-0.602088	0.611517	0.7192	0.812506	0.549364	-0.46435	-0.632702	0.622032	0.512142	-0.606892	0.873966	0.676243	0.85901	0.833864	0.870154
LINC01506	0.795468	0.783126	0.738061	-0.56367	0.772962	-0.559755	0.782361	-0.689816	0.739879	0.574538	-0.705522	-0.689938	0.558671	-0.750771	0.881444	0.732187	0.591284	0.776848	0.765341	0.784023	0.866516	0.77027	0.40454	0.824979	0.733276	0.747991	0.787843	0.890206	0.882841	0.747114	0.833789	0.748803	0.810082	0.666604	-0.601829	0.749477	0.691317	0.776864	0.62341	-0.600636	-0.659642	0.655382	0.606815	-0.645291	0.907794	0.702545	0.798238	0.796967	0.878022
TRPM6	0.603116	0.878358	0.781269	-0.514911	0.88129	-0.435732	0.860421	-0.605736	0.800668	0.402333	-0.737315	-0.715967	0.540562	-0.692582	0.928379	0.857928	0.500269	0.704951	0.811714	0.782768	0.878739	0.824638	0.263577	0.593923	0.614091	0.678752	0.874397	0.815885	0.825879	0.647115	0.945286	0.786688	0.818983	0.711365	-0.670431	0.632371	0.740781	0.797621	0.526406	-0.480184	-0.664144	0.571965	0.587539	-0.584461	0.891243	0.694234	0.903468	0.905407	0.881604
ZCCHC6	0.668217	0.794216	0.69691	-0.59221	0.766444	-0.352362	0.796039	-0.513805	0.733444	0.371751	-0.716199	-0.6277	0.641558	-0.502455	0.843863	0.723468	0.619876	0.686428	0.753345	0.716785	0.770579	0.744439	0.498614	0.647546	0.664469	0.737076	0.790365	0.807352	0.806027	0.674644	0.811957	0.758743	0.811214	0.774918	-0.667207	0.647827	0.706969	0.854779	0.595638	-0.450105	-0.692426	0.667687	0.648486	-0.667576	0.804078	0.67924	0.79782	0.83268	0.816492
MEGF9	0.627003	0.836495	0.73253	-0.552978	0.810035	-0.511021	0.783828	-0.594167	0.875264	0.464804	-0.698927	-0.624718	0.546772	-0.699841	0.852562	0.899076	0.510814	0.83108	0.824835	0.856862	0.920742	0.910909	0.34809	0.661571	0.648091	0.748026	0.86872	0.818843	0.840008	0.616836	0.861798	0.812135	0.878171	0.753774	-0.604069	0.584893	0.676517	0.8139	0.640224	-0.46218	-0.63831	0.676717	0.539043	-0.514038	0.931009	0.615001	0.889987	0.870452	0.889389
FCN1	0.637996	0.822048	0.7261	-0.481515	0.815288	-0.376823	0.748743	-0.511748	0.80124	0.339746	-0.665215	-0.602681	0.475837	-0.633937	0.782087	0.92487	0.461937	0.837732	0.827266	0.769027	0.861951	0.906316	0.20866	0.596586	0.535134	0.70422	0.867069	0.7555	0.768395	0.659502	0.872937	0.831155	0.82237	0.669878	-0.594155	0.483001	0.643036	0.691705	0.493044	-0.336811	-0.610879	0.607041	0.622063	-0.460899	0.869632	0.593872	0.896978	0.896845	0.887518
GGTA1P	0.708451	0.671354	0.620788	-0.453768	0.708652	-0.314145	0.674926	-0.43557	0.614279	0.299098	-0.64651	-0.589234	0.388366	-0.615948	0.692615	0.858628	0.388444	0.809579	0.646469	0.650281	0.746747	0.781183	0.116052	0.663108	0.473645	0.615111	0.722392	0.717324	0.703885	0.715022	0.75696	0.80019	0.719222	0.515858	-0.636569	0.40864	0.572137	0.574545	0.379254	-0.294836	-0.599307	0.525778	0.623008	-0.407532	0.771147	0.626457	0.783108	0.791949	0.805438
CSF2RA	0.649267	0.884253	0.797945	-0.521817	0.882673	-0.425427	0.840661	-0.554048	0.835989	0.338537	-0.791982	-0.721996	0.526316	-0.672123	0.871281	0.942453	0.505644	0.798281	0.832713	0.807983	0.90996	0.911008	0.251936	0.686379	0.608799	0.781895	0.924001	0.813176	0.837527	0.702728	0.932444	0.896159	0.878738	0.758204	-0.689216	0.539291	0.73885	0.800376	0.526888	-0.444534	-0.656809	0.667452	0.645174	-0.532744	0.890738	0.724785	0.919219	0.953749	0.915562
MIR3690	0.599915	0.860514	0.796539	-0.458604	0.884844	-0.340314	0.849575	-0.454849	0.760213	0.278711	-0.769493	-0.70826	0.444151	-0.609706	0.818052	0.914482	0.433813	0.738203	0.758099	0.711106	0.835399	0.861196	0.2012	0.618889	0.506993	0.704055	0.890858	0.744677	0.767235	0.669154	0.895865	0.847941	0.838106	0.697407	-0.652373	0.491858	0.746649	0.720264	0.440846	-0.383229	-0.613397	0.599986	0.593442	-0.508503	0.825593	0.693374	0.884486	0.928056	0.886329
TBL1X	0.637657	0.74901	0.635399	-0.594397	0.774307	-0.36698	0.776606	-0.542006	0.669105	0.330097	-0.714362	-0.649669	0.668133	-0.586125	0.834996	0.729337	0.655874	0.654574	0.731284	0.694409	0.723222	0.718074	0.334904	0.591609	0.64269	0.711725	0.799659	0.762425	0.766986	0.661922	0.805517	0.761531	0.791309	0.717296	-0.698379	0.594195	0.720378	0.783999	0.49359	-0.341139	-0.761766	0.667551	0.700074	-0.51279	0.786108	0.538804	0.773498	0.812239	0.760579
TLR8	0.689519	0.919488	0.814874	-0.510077	0.88772	-0.444973	0.834312	-0.620016	0.839441	0.377104	-0.789266	-0.723479	0.559096	-0.681184	0.882293	0.882247	0.558129	0.773363	0.903088	0.797655	0.903591	0.89859	0.301139	0.662494	0.6726	0.831286	0.950091	0.809038	0.839056	0.715838	0.933941	0.864546	0.873768	0.788146	-0.644519	0.602715	0.766134	0.762081	0.581188	-0.491695	-0.635441	0.683531	0.692004	-0.582345	0.890254	0.706172	0.931957	0.950373	0.908713
REPS2	0.693854	0.885558	0.782657	-0.558321	0.88787	-0.469445	0.89064	-0.5971	0.839099	0.39612	-0.808396	-0.76436	0.617562	-0.72793	0.932285	0.890526	0.604543	0.823331	0.846657	0.796322	0.90745	0.91675	0.33841	0.716876	0.690854	0.803589	0.938102	0.869842	0.897266	0.760016	0.929146	0.912211	0.926975	0.783712	-0.736423	0.61858	0.789149	0.823382	0.603354	-0.549412	-0.72676	0.71405	0.65252	-0.594332	0.938581	0.735107	0.900069	0.937988	0.937396
CDKL5	0.546891	0.714813	0.578142	-0.390516	0.720368	-0.535958	0.701117	-0.524088	0.769824	0.42104	-0.697729	-0.541364	0.547398	-0.677571	0.819592	0.857464	0.49101	0.792169	0.695277	0.779283	0.84474	0.802831	0.319752	0.672932	0.6477	0.676198	0.774606	0.753963	0.735428	0.63247	0.827225	0.773759	0.795813	0.682224	-0.609607	0.551106	0.55412	0.725649	0.573184	-0.387005	-0.56422	0.549291	0.494223	-0.424741	0.803432	0.552071	0.781058	0.770322	0.776356
SAT1	0.71076	0.760375	0.801495	-0.439736	0.831867	-0.231414	0.825709	-0.387659	0.658972	0.192706	-0.726844	-0.703255	0.568458	-0.503347	0.78782	0.695901	0.523784	0.67392	0.767101	0.600917	0.713554	0.736264	0.278435	0.640592	0.545453	0.74202	0.841398	0.797422	0.774832	0.784027	0.801098	0.821389	0.832238	0.69166	-0.663119	0.588407	0.812899	0.680469	0.441718	-0.552561	-0.677782	0.766061	0.723189	-0.659336	0.764215	0.722719	0.764182	0.841154	0.798053
GK	0.659308	0.879558	0.787591	-0.406644	0.829053	-0.4091	0.779326	-0.460745	0.769437	0.311476	-0.673642	-0.620274	0.498671	-0.593819	0.849093	0.782631	0.526133	0.648014	0.854933	0.744792	0.788622	0.783916	0.306376	0.577603	0.624289	0.767733	0.877411	0.725355	0.741692	0.699363	0.918053	0.752486	0.783175	0.709937	-0.590101	0.596202	0.67011	0.709423	0.51022	-0.432965	-0.524575	0.633721	0.642668	-0.550445	0.810572	0.716663	0.853079	0.901562	0.795707
MIR223	0.525408	0.694524	0.541823	-0.521313	0.609432	-0.576298	0.584732	-0.620025	0.812985	0.514072	-0.669858	-0.571526	0.580072	-0.751386	0.69411	0.858195	0.527551	0.812407	0.750008	0.850794	0.8769	0.864674	0.213934	0.653054	0.610744	0.678265	0.761772	0.708329	0.749599	0.57355	0.717828	0.805925	0.741524	0.697907	-0.597295	0.364283	0.501835	0.715371	0.670589	-0.449554	-0.588308	0.566272	0.456909	-0.350971	0.787597	0.452875	0.768739	0.740737	0.786664
NHSL2	0.725684	0.651897	0.629012	-0.569008	0.644194	-0.697431	0.644541	-0.671389	0.753448	0.629977	-0.664917	-0.648823	0.5602	-0.854106	0.78356	0.741888	0.525523	0.835323	0.72169	0.860114	0.895664	0.78266	0.313017	0.813896	0.724104	0.722686	0.71885	0.853875	0.875123	0.666569	0.707686	0.73368	0.768643	0.666934	-0.581604	0.556184	0.582634	0.746044	0.738785	-0.617492	-0.625716	0.652939	0.496402	-0.486894	0.873321	0.546321	0.698523	0.67725	0.803444
FLJ44635	0.717391	0.676515	0.597465	-0.578849	0.631473	-0.694793	0.63842	-0.673616	0.759782	0.589149	-0.636165	-0.608109	0.578959	-0.84146	0.802971	0.739974	0.567243	0.826849	0.747945	0.879312	0.889895	0.814313	0.321791	0.790855	0.74617	0.743882	0.738811	0.833669	0.863429	0.691856	0.723303	0.762062	0.794017	0.691724	-0.595206	0.543503	0.547973	0.754907	0.748925	-0.582099	-0.611752	0.65739	0.518617	-0.471747	0.872507	0.553734	0.699886	0.683065	0.787746
TMEM164	0.745	0.602549	0.580736	-0.572511	0.663742	-0.48951	0.681044	-0.584567	0.742569	0.485186	-0.658826	-0.642441	0.733623	-0.729442	0.786017	0.696856	0.689291	0.782399	0.686385	0.774845	0.801378	0.709286	0.417365	0.855059	0.707163	0.720022	0.707265	0.865561	0.850744	0.753916	0.714779	0.816272	0.774747	0.669565	-0.706978	0.573178	0.645289	0.791586	0.583717	-0.581182	-0.786577	0.803612	0.586809	-0.501726	0.836033	0.552879	0.670012	0.684355	0.748612
CFP	0.613048	0.802634	0.782484	-0.524408	0.830087	-0.474056	0.772005	-0.513824	0.82762	0.340397	-0.778942	-0.733845	0.536191	-0.711579	0.824256	0.887205	0.511323	0.807724	0.847144	0.795989	0.89541	0.890574	0.267517	0.701879	0.606003	0.764964	0.872222	0.787623	0.822183	0.720796	0.861183	0.878204	0.836108	0.73433	-0.617031	0.48696	0.681437	0.73252	0.583485	-0.564776	-0.629045	0.692022	0.605823	-0.537567	0.882729	0.650736	0.864378	0.906097	0.89007
LAMP2	0.534282	0.784611	0.717147	-0.364055	0.709185	-0.402992	0.666664	-0.564012	0.848973	0.38597	-0.687107	-0.582121	0.467324	-0.592964	0.73437	0.838628	0.39055	0.68465	0.764206	0.805503	0.831253	0.834259	0.200569	0.621692	0.518809	0.696907	0.822342	0.72064	0.692214	0.589969	0.812462	0.787164	0.7645	0.750642	-0.663744	0.521466	0.644792	0.777816	0.569065	-0.428028	-0.553216	0.589639	0.506124	-0.364734	0.769401	0.55635	0.789722	0.824425	0.742953
PLXDC2	0.671426	0.812518	0.694044	-0.503954	0.806231	-0.330828	0.805475	-0.524791	0.762926	0.30942	-0.778925	-0.704288	0.755635	-0.666589	0.83064	0.783813	0.652436	0.724286	0.786274	0.721043	0.832907	0.803019	0.307805	0.690073	0.643865	0.773106	0.883315	0.790316	0.808603	0.793289	0.842657	0.891753	0.834503	0.758591	-0.818295	0.446566	0.796283	0.74665	0.580966	-0.521382	-0.794788	0.739887	0.690755	-0.503791	0.803937	0.640243	0.780018	0.849565	0.826778
UBE2D1	0.698118	0.899972	0.811125	-0.465808	0.874332	-0.343092	0.884176	-0.494963	0.770958	0.298239	-0.730757	-0.722478	0.523674	-0.582734	0.837267	0.753276	0.513499	0.635192	0.766764	0.742696	0.777614	0.799903	0.275026	0.594666	0.630563	0.754521	0.878766	0.754308	0.747753	0.755647	0.875619	0.797478	0.839423	0.753824	-0.63904	0.589966	0.802112	0.771427	0.607333	-0.541023	-0.604381	0.701568	0.622885	-0.570661	0.812562	0.756375	0.82879	0.915023	0.847959
NRBF2	0.763951	0.76399	0.708506	-0.52994	0.738196	-0.510396	0.738749	-0.677727	0.805646	0.592592	-0.722167	-0.622492	0.635808	-0.739214	0.862169	0.779263	0.630487	0.778086	0.812564	0.850886	0.898318	0.795643	0.3919	0.811162	0.723583	0.776728	0.815736	0.895893	0.875489	0.734259	0.850136	0.775979	0.835172	0.725264	-0.674859	0.662111	0.696165	0.842447	0.628841	-0.563458	-0.684492	0.727292	0.604279	-0.557887	0.893803	0.687716	0.802094	0.795644	0.832139
LIPN	0.658785	0.807598	0.746329	-0.484561	0.77657	-0.46901	0.721822	-0.546796	0.787297	0.367857	-0.747426	-0.638202	0.497092	-0.667431	0.794852	0.896983	0.464953	0.766529	0.826933	0.815081	0.864528	0.810109	0.200496	0.685974	0.554517	0.720443	0.842485	0.783203	0.771732	0.658557	0.859169	0.81468	0.773384	0.703824	-0.647805	0.510763	0.66263	0.732611	0.534652	-0.420948	-0.60285	0.635048	0.606895	-0.453806	0.839609	0.687092	0.873803	0.892035	0.815957
FRAT1	0.667456	0.730745	0.647124	-0.407354	0.72583	-0.510751	0.687784	-0.644028	0.767171	0.565739	-0.683288	-0.559634	0.558702	-0.716902	0.815557	0.783883	0.541821	0.801388	0.795089	0.784393	0.872769	0.793191	0.345019	0.740165	0.701269	0.743228	0.791598	0.826816	0.833048	0.630032	0.828856	0.749181	0.79299	0.598825	-0.61556	0.643493	0.620817	0.740026	0.509821	-0.497927	-0.626454	0.638846	0.554431	-0.510721	0.870577	0.654271	0.779139	0.741177	0.788233
VIM-AS1	0.853856	0.775192	0.693833	-0.585983	0.736635	-0.578097	0.760526	-0.618491	0.752288	0.589522	-0.681313	-0.70268	0.660997	-0.790589	0.860475	0.691085	0.681176	0.755733	0.76365	0.826172	0.839729	0.754524	0.486869	0.792424	0.791354	0.788069	0.775921	0.84834	0.869129	0.816787	0.803004	0.768672	0.802749	0.780253	-0.67482	0.681459	0.687707	0.789836	0.772496	-0.606693	-0.708457	0.762283	0.651114	-0.586012	0.884249	0.611111	0.743859	0.786238	0.827319
MPP7	0.60755	0.753244	0.562764	-0.456422	0.733562	-0.330331	0.723798	-0.526149	0.785273	0.320728	-0.645209	-0.535922	0.677088	-0.620534	0.756205	0.84449	0.625952	0.762471	0.728666	0.750139	0.798776	0.83344	0.30473	0.627188	0.613788	0.709581	0.843862	0.73772	0.744454	0.679753	0.79174	0.843548	0.876243	0.753256	-0.744127	0.395923	0.682013	0.758068	0.539303	-0.314634	-0.7538	0.776206	0.612266	-0.31486	0.794288	0.523702	0.763554	0.780175	0.744549
SVIL	0.580528	0.868722	0.734688	-0.630057	0.806564	-0.401413	0.818529	-0.592911	0.825722	0.359054	-0.800386	-0.758836	0.615187	-0.644023	0.817572	0.843484	0.528977	0.686473	0.769232	0.7932	0.832942	0.83084	0.24335	0.583886	0.556531	0.676624	0.853367	0.753146	0.740634	0.616565	0.844484	0.830687	0.783262	0.767074	-0.702473	0.462944	0.777496	0.818557	0.637672	-0.498722	-0.722361	0.659412	0.56974	-0.452639	0.797643	0.595078	0.873242	0.903346	0.849919
MIR604	0.547992	0.820955	0.666265	-0.663801	0.681533	-0.508747	0.681106	-0.617553	0.784557	0.4256	-0.759814	-0.714915	0.598656	-0.665815	0.731715	0.764312	0.548035	0.646209	0.771884	0.792572	0.796733	0.782033	0.292955	0.559747	0.580086	0.669806	0.758997	0.644678	0.669048	0.553903	0.733212	0.751151	0.667559	0.737601	-0.587614	0.375896	0.665448	0.743692	0.723539	-0.519042	-0.621018	0.610043	0.511048	-0.419694	0.724027	0.449386	0.788895	0.82327	0.77354
PSAP	0.670995	0.815411	0.831075	-0.445485	0.830325	-0.425363	0.772617	-0.551707	0.798135	0.369897	-0.735227	-0.680002	0.464512	-0.627981	0.78699	0.808109	0.430238	0.762524	0.845969	0.763504	0.857636	0.845709	0.254855	0.618243	0.57676	0.754134	0.881404	0.793995	0.778362	0.689222	0.824964	0.787219	0.833712	0.71407	-0.554927	0.529825	0.779871	0.729142	0.601165	-0.451564	-0.613349	0.70313	0.626943	-0.483947	0.837321	0.625646	0.855348	0.87151	0.852181
FRAT2	0.675745	0.833483	0.766779	-0.48954	0.847507	-0.435464	0.810724	-0.616883	0.812622	0.436647	-0.746793	-0.662795	0.592864	-0.685902	0.904624	0.857595	0.559373	0.785011	0.852269	0.785491	0.900437	0.850918	0.341953	0.703995	0.6657	0.765903	0.887713	0.863813	0.864185	0.684888	0.918636	0.81699	0.864335	0.695175	-0.673446	0.636451	0.736286	0.7972	0.501476	-0.476668	-0.684004	0.675641	0.648274	-0.579846	0.922734	0.693687	0.886166	0.877881	0.869267
FAS	0.616879	0.870454	0.823139	-0.474611	0.835236	-0.356107	0.813102	-0.511559	0.82986	0.382253	-0.758188	-0.693447	0.553877	-0.635179	0.81356	0.780423	0.513876	0.657696	0.79609	0.750468	0.811768	0.830957	0.290123	0.616694	0.66024	0.783181	0.880606	0.725925	0.741058	0.709053	0.859713	0.818406	0.826766	0.822835	-0.672078	0.575751	0.787414	0.77459	0.668817	-0.571609	-0.621753	0.711293	0.586481	-0.509529	0.807195	0.657306	0.820196	0.899434	0.807514
ENTPD1	0.565076	0.832811	0.726453	-0.400683	0.806853	-0.418927	0.749835	-0.518793	0.851549	0.312807	-0.706493	-0.625078	0.486994	-0.639084	0.776264	0.881635	0.48972	0.719757	0.83675	0.752543	0.838191	0.905008	0.323612	0.607991	0.604825	0.761218	0.898145	0.700101	0.744593	0.625806	0.863843	0.871256	0.857525	0.721497	-0.569966	0.515896	0.664279	0.713786	0.484757	-0.42186	-0.565205	0.708801	0.560654	-0.432052	0.831156	0.589321	0.863902	0.863498	0.782575
TALDO1	0.573152	0.785484	0.730469	-0.496658	0.733565	-0.5357	0.700872	-0.592728	0.843515	0.385868	-0.656242	-0.666517	0.460911	-0.752265	0.755372	0.809265	0.40276	0.690354	0.762498	0.826119	0.866796	0.822208	0.18283	0.57172	0.526049	0.612821	0.799206	0.687102	0.713927	0.586964	0.793238	0.760814	0.729813	0.69664	-0.591939	0.36407	0.647419	0.710427	0.661589	-0.423627	-0.583861	0.583471	0.444994	-0.270187	0.809442	0.457887	0.801658	0.808093	0.786444
OR52K2	0.694017	0.672824	0.575823	-0.603423	0.703465	-0.594652	0.729032	-0.568811	0.687685	0.51028	-0.66103	-0.653698	0.585213	-0.769831	0.828495	0.775454	0.570301	0.85281	0.687951	0.809749	0.844632	0.798323	0.307511	0.754284	0.656196	0.705504	0.726326	0.836339	0.856838	0.660014	0.755982	0.781762	0.8212	0.637001	-0.627562	0.553397	0.609269	0.771548	0.603728	-0.535924	-0.668065	0.658765	0.524704	-0.52728	0.885121	0.609956	0.730446	0.711459	0.826573
MICAL2	0.753188	0.836471	0.728692	-0.452907	0.831374	-0.378099	0.818549	-0.595664	0.767565	0.432962	-0.737905	-0.708757	0.566097	-0.705027	0.869475	0.834718	0.594307	0.75857	0.808419	0.752434	0.847956	0.837386	0.284388	0.730503	0.704204	0.759069	0.8743	0.827987	0.853691	0.798682	0.924051	0.850174	0.858579	0.686214	-0.730883	0.607865	0.714323	0.754608	0.495333	-0.534256	-0.684007	0.687128	0.688753	-0.570023	0.881904	0.79711	0.829859	0.873297	0.85627
PRRG4	0.797728	0.728578	0.698296	-0.493643	0.797094	-0.425162	0.757449	-0.53049	0.736742	0.464915	-0.636647	-0.599713	0.553891	-0.717385	0.798662	0.824637	0.539009	0.870824	0.782397	0.771089	0.845957	0.810889	0.301712	0.763399	0.631139	0.754027	0.815934	0.85124	0.854814	0.761964	0.802681	0.811856	0.860101	0.658823	-0.656583	0.637534	0.714603	0.714738	0.528002	-0.441869	-0.717032	0.757741	0.653286	-0.527292	0.914212	0.645316	0.807915	0.792286	0.844453
PTPRJ	0.677716	0.896763	0.72887	-0.502379	0.813175	-0.55937	0.757994	-0.593161	0.801962	0.431017	-0.737257	-0.664794	0.494593	-0.7223	0.85414	0.835169	0.538399	0.758506	0.890035	0.807247	0.869371	0.891597	0.398746	0.638518	0.699743	0.84224	0.905426	0.771389	0.803357	0.723548	0.887384	0.808581	0.869537	0.75115	-0.592822	0.616123	0.67383	0.730232	0.667713	-0.457132	-0.599141	0.698112	0.695449	-0.512523	0.859452	0.624935	0.877074	0.870584	0.840459
BEST1	0.760581	0.823013	0.790789	-0.478758	0.847327	-0.542831	0.828696	-0.663617	0.802682	0.5705	-0.746152	-0.717369	0.574214	-0.788053	0.908792	0.84087	0.57483	0.846759	0.813955	0.788477	0.923935	0.840546	0.345947	0.777537	0.72336	0.777647	0.871368	0.922521	0.920684	0.736726	0.889626	0.821894	0.856683	0.692136	-0.643009	0.713455	0.750487	0.774789	0.584657	-0.569132	-0.685318	0.677128	0.620479	-0.653631	0.950957	0.72721	0.867208	0.860823	0.922538
RTN3	0.555489	0.771997	0.611576	-0.567391	0.718023	-0.355082	0.679602	-0.517555	0.774101	0.233416	-0.64533	-0.474543	0.436218	-0.550621	0.741954	0.862109	0.384538	0.657319	0.775668	0.775204	0.782143	0.819245	0.18643	0.552375	0.475162	0.621816	0.814952	0.699384	0.665859	0.581485	0.81248	0.74706	0.81245	0.681842	-0.649289	0.421943	0.600062	0.734722	0.496819	-0.176882	-0.585825	0.575043	0.579274	-0.236567	0.779358	0.537181	0.835599	0.814054	0.724652
DGAT2	0.621913	0.917813	0.845683	-0.451594	0.925777	-0.30598	0.894488	-0.562767	0.765763	0.285859	-0.777148	-0.769781	0.561541	-0.60027	0.909768	0.812804	0.550504	0.654573	0.841006	0.679282	0.818997	0.810476	0.270076	0.55393	0.604908	0.724782	0.919289	0.788638	0.791396	0.704186	0.94767	0.82095	0.81235	0.731658	-0.673945	0.591766	0.808183	0.732628	0.470472	-0.504249	-0.67092	0.625557	0.684946	-0.645099	0.839846	0.756561	0.910569	0.956034	0.885267
IL10RA	0.65954	0.780385	0.805438	-0.370551	0.851779	-0.271042	0.823812	-0.408075	0.619128	0.262539	-0.699792	-0.703569	0.599223	-0.576512	0.800576	0.647022	0.589732	0.645269	0.716355	0.513731	0.714545	0.682423	0.386477	0.592392	0.619715	0.797517	0.843253	0.733725	0.774457	0.752926	0.766032	0.771382	0.800654	0.682304	-0.627327	0.561112	0.846331	0.614991	0.464309	-0.502623	-0.684439	0.747797	0.742622	-0.681467	0.763733	0.662306	0.72251	0.810881	0.779663
SORL1	0.588524	0.78893	0.67761	-0.397992	0.735821	-0.515706	0.688144	-0.716356	0.789365	0.482994	-0.618509	-0.602389	0.488197	-0.689755	0.758075	0.706945	0.455397	0.643784	0.730622	0.761708	0.83819	0.711164	0.242936	0.577643	0.641962	0.668292	0.761195	0.736521	0.732862	0.546735	0.756278	0.647756	0.695518	0.603676	-0.532387	0.499669	0.6811	0.701537	0.601839	-0.469317	-0.576936	0.62293	0.477024	-0.39621	0.773296	0.550228	0.745552	0.731306	0.760532
SPI1	0.627141	0.866737	0.907147	-0.365027	0.960256	-0.300318	0.91128	-0.414786	0.731177	0.210661	-0.686821	-0.760836	0.416748	-0.612364	0.847002	0.801902	0.423318	0.659842	0.760443	0.624661	0.783683	0.787484	0.208011	0.542587	0.522845	0.692902	0.889024	0.746292	0.764507	0.70256	0.883998	0.790282	0.803492	0.65368	-0.552179	0.577742	0.816902	0.62613	0.414283	-0.482214	-0.58614	0.632596	0.586178	-0.630641	0.859535	0.704411	0.879392	0.935413	0.886114
MPEG1	0.748105	0.784661	0.623233	-0.535511	0.732503	-0.514449	0.691246	-0.558223	0.796491	0.465425	-0.621408	-0.548334	0.584571	-0.710149	0.771076	0.825467	0.585328	0.817245	0.821492	0.872716	0.84865	0.868946	0.35081	0.711077	0.720038	0.811789	0.830338	0.782166	0.802172	0.757792	0.810338	0.823722	0.863129	0.774652	-0.674707	0.547622	0.613121	0.776639	0.705454	-0.403796	-0.662765	0.759998	0.65114	-0.397661	0.857981	0.587997	0.785935	0.803509	0.803973
MS4A6A	0.652541	0.770391	0.715237	-0.48293	0.704194	-0.532778	0.617899	-0.561736	0.835025	0.470961	-0.664265	-0.592804	0.487019	-0.702135	0.718602	0.856039	0.477449	0.812438	0.847341	0.84766	0.902502	0.839686	0.316358	0.686784	0.589975	0.766888	0.797433	0.736983	0.768774	0.633344	0.792073	0.785102	0.752552	0.708965	-0.545539	0.457331	0.568859	0.723541	0.618996	-0.43985	-0.543475	0.669127	0.599468	-0.461189	0.843035	0.564618	0.814811	0.819142	0.799366
FTH1	0.604176	0.815422	0.81777	-0.386797	0.834412	-0.0770549	0.846299	-0.462138	0.631218	0.207148	-0.687233	-0.673565	0.447209	-0.385423	0.784106	0.631345	0.393084	0.548822	0.668416	0.456733	0.656906	0.669241	0.239019	0.468874	0.41469	0.622953	0.814393	0.694392	0.673171	0.635352	0.783972	0.694731	0.74789	0.621079	-0.642685	0.55144	0.908422	0.692827	0.358217	-0.390407	-0.640267	0.577368	0.674149	-0.58119	0.69987	0.756762	0.742339	0.82353	0.776
KCNE3	0.687624	0.708731	0.601997	-0.57658	0.655024	-0.605281	0.618354	-0.665871	0.714473	0.506509	-0.628624	-0.507797	0.454679	-0.732236	0.797743	0.81499	0.480405	0.822428	0.780348	0.80772	0.878716	0.817271	0.341385	0.770814	0.62916	0.697181	0.74381	0.817943	0.809321	0.671329	0.758412	0.726272	0.782199	0.577689	-0.535482	0.549181	0.521061	0.680007	0.600605	-0.378125	-0.562588	0.548945	0.57864	-0.455994	0.863084	0.59671	0.776735	0.726245	0.81822
CASP5	0.736366	0.789756	0.736123	-0.452612	0.721521	-0.529749	0.695638	-0.622201	0.725029	0.477491	-0.694591	-0.647259	0.578003	-0.690942	0.803331	0.66486	0.63732	0.719925	0.888254	0.749311	0.810614	0.746624	0.436698	0.718925	0.690895	0.806413	0.806947	0.767013	0.800612	0.718916	0.805257	0.743568	0.756011	0.702951	-0.576806	0.640472	0.669385	0.682587	0.636996	-0.61218	-0.574071	0.697869	0.637984	-0.58978	0.806521	0.632459	0.77274	0.783051	0.780604
CASP1P2	0.72727	0.788321	0.701274	-0.530396	0.736429	-0.647018	0.70889	-0.596792	0.8583	0.520256	-0.664438	-0.622575	0.620798	-0.799504	0.817412	0.766845	0.599376	0.821539	0.827458	0.855137	0.922608	0.843539	0.446789	0.759152	0.741343	0.834851	0.828372	0.792351	0.82993	0.73695	0.786341	0.820312	0.825313	0.736352	-0.541193	0.535532	0.671669	0.758774	0.75958	-0.546582	-0.599122	0.774216	0.544617	-0.48365	0.889883	0.554917	0.771572	0.778067	0.817944
AMICA1	0.699032	0.863421	0.730077	-0.579735	0.795645	-0.599852	0.767058	-0.663903	0.8605	0.50986	-0.783655	-0.710568	0.651793	-0.80562	0.875071	0.860114	0.617637	0.848828	0.913638	0.883223	0.944353	0.945362	0.355401	0.724824	0.753846	0.862203	0.917314	0.830572	0.880313	0.733905	0.880828	0.895472	0.895672	0.793674	-0.689632	0.579625	0.710317	0.798204	0.731801	-0.601413	-0.694926	0.739901	0.650756	-0.524989	0.91771	0.636752	0.855314	0.870641	0.886616
MPZL3	0.756362	0.809116	0.733354	-0.609231	0.801377	-0.494259	0.805407	-0.677032	0.818411	0.5408	-0.77324	-0.706328	0.663712	-0.747879	0.89629	0.83265	0.583916	0.828873	0.805952	0.831002	0.927497	0.854337	0.350926	0.778449	0.718998	0.784946	0.86836	0.920511	0.909726	0.747589	0.856593	0.837196	0.887803	0.776247	-0.728321	0.640405	0.764551	0.848373	0.682083	-0.567848	-0.762047	0.727864	0.676816	-0.592385	0.923725	0.728085	0.846656	0.843455	0.900416
CASP1	0.709592	0.76471	0.665072	-0.477512	0.700502	-0.691702	0.657753	-0.571313	0.852021	0.555464	-0.634795	-0.582215	0.581835	-0.799168	0.790135	0.737524	0.584662	0.794338	0.819603	0.87857	0.895065	0.82548	0.468108	0.740749	0.763263	0.8543	0.801802	0.760049	0.791659	0.724686	0.768465	0.782496	0.804566	0.730382	-0.51618	0.546783	0.617955	0.746785	0.789392	-0.531272	-0.541483	0.780062	0.524679	-0.424308	0.862025	0.523234	0.739994	0.747808	0.767433
CARD16	0.70227	0.872933	0.778349	-0.481829	0.815293	-0.582832	0.780848	-0.579104	0.858675	0.481556	-0.713645	-0.692037	0.55609	-0.750897	0.84761	0.804022	0.546947	0.78799	0.857609	0.86842	0.905488	0.872373	0.393465	0.676851	0.70486	0.823906	0.867223	0.772088	0.796321	0.740677	0.850243	0.820383	0.84466	0.805699	-0.583667	0.585052	0.726958	0.776765	0.777072	-0.570874	-0.589179	0.754007	0.569935	-0.518362	0.882426	0.603195	0.834131	0.864398	0.847676
CD4	0.791604	0.78157	0.689796	-0.569618	0.772606	-0.543421	0.734688	-0.630882	0.775708	0.504113	-0.704107	-0.651244	0.704179	-0.770971	0.849675	0.791337	0.74195	0.872134	0.857451	0.803399	0.884467	0.849524	0.502761	0.817606	0.823107	0.901897	0.84718	0.853489	0.905732	0.839012	0.81546	0.88537	0.889872	0.757954	-0.694453	0.623889	0.685797	0.760738	0.679296	-0.57393	-0.759529	0.831467	0.748071	-0.621961	0.900387	0.648855	0.77853	0.80574	0.852356
CLEC4A	0.721525	0.829454	0.74435	-0.584581	0.77764	-0.513736	0.750056	-0.594118	0.780322	0.473171	-0.737237	-0.679196	0.545674	-0.729219	0.870713	0.815511	0.525986	0.792482	0.860056	0.873648	0.901127	0.852448	0.358439	0.700333	0.686646	0.800243	0.827432	0.816672	0.851941	0.723882	0.889319	0.796116	0.837048	0.744781	-0.686542	0.614888	0.686523	0.809074	0.695417	-0.570178	-0.656803	0.657499	0.650845	-0.570033	0.891252	0.678277	0.838484	0.850083	0.85242
FGD4	0.54705	0.755562	0.670805	-0.484263	0.699274	-0.558475	0.628985	-0.434865	0.729787	0.372193	-0.707568	-0.545577	0.370918	-0.674455	0.734979	0.891845	0.396193	0.780291	0.814289	0.794412	0.831817	0.838542	0.270984	0.604489	0.517543	0.680977	0.782741	0.635359	0.698044	0.560127	0.810263	0.750196	0.760301	0.648271	-0.532161	0.409785	0.516995	0.664173	0.53139	-0.318305	-0.480217	0.543096	0.529512	-0.353843	0.799552	0.548882	0.819457	0.823157	0.754009
LRRK2	0.658613	0.913302	0.77654	-0.524755	0.866896	-0.505024	0.859753	-0.635433	0.853642	0.419732	-0.791965	-0.730588	0.587371	-0.703794	0.911276	0.874457	0.594925	0.807088	0.881204	0.815079	0.903723	0.958224	0.347033	0.658629	0.719152	0.830287	0.953517	0.826538	0.858159	0.731405	0.921428	0.890649	0.940567	0.794354	-0.657589	0.615031	0.752658	0.820014	0.647988	-0.547147	-0.662361	0.707013	0.650348	-0.583316	0.903749	0.706614	0.89635	0.919543	0.919915
PLXNC1	0.601605	0.914495	0.781209	-0.500155	0.838208	-0.543234	0.818888	-0.543472	0.864521	0.4053	-0.70605	-0.698595	0.528664	-0.715012	0.85035	0.829361	0.519588	0.710034	0.811724	0.798037	0.869154	0.882231	0.294365	0.585792	0.66116	0.748738	0.913855	0.748533	0.799161	0.663302	0.886131	0.819871	0.828145	0.806139	-0.574038	0.587283	0.677772	0.749305	0.687267	-0.500138	-0.574045	0.622686	0.544456	-0.524774	0.863018	0.617093	0.868725	0.915024	0.883528
GLT1D1	0.637975	0.915335	0.799934	-0.482837	0.904403	-0.319028	0.897522	-0.592358	0.808185	0.314146	-0.759917	-0.703154	0.549335	-0.571571	0.895466	0.86941	0.56466	0.727991	0.826449	0.725094	0.835132	0.886568	0.294738	0.588018	0.605648	0.736959	0.939049	0.798814	0.798522	0.687149	0.931254	0.84464	0.906594	0.793076	-0.675475	0.604496	0.808591	0.810271	0.499896	-0.404477	-0.678011	0.67634	0.657159	-0.559815	0.865025	0.705008	0.916602	0.954347	0.902898
CLEC7A	0.708223	0.920376	0.834031	-0.560279	0.90201	-0.398247	0.89403	-0.617853	0.822917	0.35135	-0.797295	-0.761913	0.620916	-0.649191	0.913992	0.846358	0.617239	0.764392	0.879193	0.780782	0.885958	0.897456	0.339339	0.661399	0.675037	0.830114	0.956612	0.85771	0.877406	0.754083	0.922874	0.883737	0.923607	0.807376	-0.71	0.601643	0.831945	0.831757	0.593485	-0.539093	-0.727092	0.753035	0.718398	-0.635029	0.89825	0.761401	0.905645	0.950976	0.931346
MANSC1	0.609753	0.863775	0.698195	-0.525096	0.811505	-0.527333	0.757664	-0.64346	0.808512	0.424299	-0.758723	-0.651536	0.49796	-0.736325	0.865723	0.916318	0.493341	0.765224	0.881485	0.836161	0.896211	0.896936	0.27463	0.606264	0.637574	0.734631	0.879692	0.778646	0.792155	0.639681	0.925033	0.821822	0.829098	0.670167	-0.65346	0.556331	0.635289	0.74154	0.559968	-0.394821	-0.631423	0.573966	0.62749	-0.448772	0.878665	0.62774	0.921218	0.880755	0.847972
PLBD1	0.523406	0.866958	0.726671	-0.397352	0.80552	-0.337446	0.771572	-0.552658	0.815295	0.334991	-0.706998	-0.605575	0.396065	-0.5689	0.767386	0.909627	0.401596	0.723351	0.79383	0.708036	0.818735	0.922554	0.169134	0.51249	0.509504	0.652307	0.906315	0.69724	0.699737	0.578912	0.881033	0.807196	0.843249	0.70905	-0.567268	0.514745	0.662913	0.688846	0.476098	-0.308419	-0.543208	0.526831	0.536519	-0.401359	0.801809	0.604067	0.908777	0.89701	0.846975
BIN2	0.557502	0.800176	0.618809	-0.488706	0.691316	-0.504168	0.686413	-0.600118	0.855786	0.410149	-0.735064	-0.654844	0.662583	-0.69479	0.735165	0.760413	0.574939	0.699792	0.768435	0.819732	0.841398	0.854869	0.387066	0.623628	0.66516	0.759783	0.827189	0.673692	0.698792	0.674759	0.753507	0.848811	0.795019	0.847595	-0.696554	0.398948	0.666489	0.766294	0.814664	-0.525445	-0.675341	0.736584	0.542038	-0.310346	0.738672	0.460746	0.723693	0.775126	0.744547
LIN7A	0.578329	0.878852	0.750019	-0.428411	0.867974	-0.380092	0.825647	-0.552453	0.812256	0.345244	-0.737196	-0.661318	0.466412	-0.639487	0.83433	0.949458	0.437838	0.787555	0.82627	0.766332	0.863404	0.909181	0.177316	0.555015	0.537008	0.669925	0.900619	0.753756	0.755373	0.610357	0.918173	0.835178	0.834011	0.690459	-0.617626	0.545153	0.684699	0.720969	0.474387	-0.369092	-0.600464	0.566129	0.57879	-0.497329	0.86337	0.648991	0.959626	0.927337	0.889665
MIR618	0.637753	0.718806	0.617233	-0.469641	0.715508	-0.443595	0.678464	-0.579533	0.71983	0.462734	-0.660617	-0.546372	0.496212	-0.678458	0.761904	0.854505	0.468113	0.738191	0.740042	0.762076	0.806631	0.753212	0.257125	0.661283	0.539536	0.604953	0.747412	0.766125	0.712369	0.584977	0.780712	0.708939	0.730362	0.619808	-0.591769	0.529979	0.576625	0.678547	0.489012	-0.296477	-0.610404	0.57478	0.550624	-0.42693	0.795729	0.513873	0.872747	0.753375	0.75992
TMCC3	0.610312	0.834159	0.814274	-0.467205	0.880577	-0.257318	0.91767	-0.46548	0.693517	0.252433	-0.716045	-0.735151	0.523651	-0.523217	0.855289	0.745808	0.506139	0.602849	0.679994	0.637911	0.738771	0.740266	0.227349	0.538272	0.58601	0.629659	0.839471	0.769366	0.789571	0.658892	0.846218	0.769311	0.813326	0.718951	-0.613134	0.598492	0.811477	0.761892	0.452064	-0.512252	-0.638834	0.626889	0.552988	-0.674518	0.810816	0.755335	0.817894	0.902876	0.842843
HAL	0.718048	0.820496	0.740181	-0.458267	0.838187	-0.535951	0.819584	-0.630738	0.799502	0.519177	-0.697857	-0.652931	0.615467	-0.73863	0.891783	0.834583	0.635036	0.837308	0.811464	0.822236	0.909405	0.840271	0.333164	0.707905	0.768203	0.799805	0.869341	0.868825	0.910334	0.705042	0.890274	0.829097	0.858627	0.708714	-0.616815	0.684445	0.700761	0.785874	0.564373	-0.529051	-0.655605	0.68577	0.588627	-0.648264	0.929099	0.707651	0.841583	0.866228	0.905946
SELPLG	0.680742	0.865438	0.721369	-0.512643	0.792003	-0.564116	0.750368	-0.647148	0.851565	0.469303	-0.788464	-0.688605	0.709546	-0.77927	0.877484	0.83962	0.66272	0.796207	0.90619	0.851608	0.927892	0.899019	0.419741	0.729364	0.784351	0.889963	0.906292	0.795746	0.840583	0.742712	0.887555	0.900197	0.856611	0.795895	-0.708811	0.553216	0.705002	0.780684	0.70468	-0.581984	-0.691911	0.752445	0.66986	-0.530284	0.877556	0.632754	0.834754	0.859284	0.830862
CORO1C	0.581687	0.666086	0.581699	-0.363256	0.68789	-0.313758	0.641484	-0.353174	0.643144	0.193514	-0.669512	-0.513872	0.404692	-0.488214	0.70437	0.768461	0.39632	0.655341	0.702846	0.649991	0.724827	0.765787	0.173554	0.568326	0.486148	0.660987	0.785047	0.706077	0.69464	0.673797	0.797288	0.783931	0.793092	0.647191	-0.642836	0.43394	0.535246	0.6605	0.356846	-0.182717	-0.549513	0.588011	0.662572	-0.341809	0.697388	0.588851	0.724228	0.76159	0.695664
PXN	0.635125	0.896104	0.831992	-0.480353	0.927682	-0.303288	0.913285	-0.564839	0.789392	0.311178	-0.834314	-0.799016	0.634219	-0.60895	0.889032	0.8216	0.567522	0.700982	0.822829	0.673236	0.835416	0.852412	0.31865	0.612167	0.641336	0.769096	0.937428	0.815942	0.817326	0.730931	0.903144	0.879433	0.864101	0.75721	-0.693398	0.610515	0.851296	0.753754	0.520098	-0.565405	-0.742651	0.719295	0.705324	-0.666289	0.845721	0.743893	0.88794	0.934737	0.901673
HCAR2	0.762602	0.800651	0.803159	-0.511291	0.878129	-0.331747	0.92006	-0.470967	0.646596	0.329554	-0.716073	-0.757113	0.572849	-0.599126	0.885654	0.686522	0.587673	0.7246	0.720209	0.602935	0.753876	0.744893	0.356746	0.674656	0.602694	0.730309	0.850187	0.859013	0.863588	0.789296	0.826793	0.798369	0.859039	0.701102	-0.670763	0.712013	0.853363	0.715916	0.5032	-0.540189	-0.729427	0.690525	0.665962	-0.722607	0.857229	0.754515	0.789654	0.85444	0.9081
HCAR3	0.706507	0.813772	0.80926	-0.475139	0.894975	-0.261939	0.923042	-0.47007	0.637986	0.265095	-0.692608	-0.722197	0.52978	-0.543765	0.874793	0.678552	0.534584	0.678776	0.735726	0.564699	0.719947	0.726996	0.332902	0.610718	0.548306	0.678511	0.853673	0.818089	0.808595	0.758299	0.823871	0.757783	0.845165	0.699374	-0.663806	0.70126	0.870529	0.69191	0.475853	-0.482692	-0.719094	0.654482	0.650897	-0.670167	0.827181	0.722856	0.810503	0.850762	0.874642
ALDH2	0.566904	0.739729	0.758607	-0.481462	0.779265	-0.25784	0.73257	-0.506496	0.719663	0.212001	-0.686639	-0.668998	0.375912	-0.530305	0.69571	0.803989	0.323551	0.623497	0.711254	0.633098	0.754367	0.752558	0.0865485	0.55581	0.394722	0.562125	0.771892	0.700057	0.666415	0.563845	0.789958	0.76924	0.663805	0.588301	-0.555789	0.470726	0.65775	0.606473	0.36849	-0.363787	-0.576071	0.498903	0.51868	-0.41958	0.764494	0.621042	0.837457	0.859294	0.812389
FRY	0.654897	0.741993	0.552039	-0.620861	0.746311	-0.428119	0.765272	-0.506236	0.783019	0.301052	-0.657371	-0.593504	0.675229	-0.651055	0.830055	0.815154	0.627223	0.77189	0.721638	0.778627	0.792563	0.816649	0.43698	0.730966	0.674559	0.759247	0.802779	0.770779	0.802098	0.732067	0.790198	0.867369	0.871183	0.751367	-0.767642	0.573785	0.676137	0.813764	0.612988	-0.395721	-0.767728	0.738714	0.59547	-0.420029	0.846863	0.571083	0.761181	0.780901	0.778797
ITM2B	0.565272	0.785284	0.796298	-0.398473	0.78527	-0.1941	0.782032	-0.521489	0.723725	0.297435	-0.743667	-0.659543	0.521416	-0.467763	0.780062	0.67381	0.469038	0.600241	0.738944	0.598719	0.738418	0.776228	0.310937	0.605986	0.576534	0.748614	0.828217	0.753717	0.730376	0.674166	0.791593	0.786857	0.826086	0.740694	-0.686027	0.607367	0.805094	0.74287	0.503513	-0.616101	-0.639008	0.689102	0.609311	-0.604643	0.737248	0.736379	0.725663	0.803859	0.761657
TNFSF13B	0.645803	0.856146	0.766611	-0.415472	0.806147	-0.526106	0.732897	-0.576397	0.870072	0.467952	-0.714213	-0.690493	0.604052	-0.76534	0.814855	0.852151	0.591655	0.806756	0.89556	0.835988	0.910121	0.888873	0.342175	0.648801	0.694835	0.840065	0.889023	0.751535	0.807599	0.711124	0.874532	0.879593	0.812378	0.743979	-0.628669	0.511246	0.6906	0.75154	0.633914	-0.55667	-0.632357	0.741277	0.621159	-0.530536	0.865292	0.602478	0.849297	0.86809	0.828972
LINC00282	0.637855	0.841997	0.673197	-0.573568	0.793713	-0.550836	0.77002	-0.623035	0.716591	0.434376	-0.643382	-0.667079	0.562426	-0.736417	0.897776	0.737525	0.631129	0.707439	0.807023	0.712065	0.830456	0.802968	0.451907	0.615657	0.763773	0.762962	0.817875	0.773855	0.844132	0.695689	0.810849	0.746704	0.803982	0.668618	-0.539693	0.592425	0.631616	0.696439	0.606937	-0.494506	-0.626565	0.636925	0.630599	-0.664984	0.873287	0.621335	0.819167	0.796935	0.84093
LRP10	0.696229	0.859145	0.791906	-0.35367	0.876398	-0.473376	0.84312	-0.548728	0.774791	0.432646	-0.681503	-0.700987	0.491577	-0.725343	0.890688	0.808713	0.524126	0.72515	0.801501	0.738041	0.827538	0.819979	0.388759	0.662478	0.705124	0.738725	0.865053	0.810263	0.813466	0.755752	0.888515	0.777448	0.842682	0.669923	-0.590081	0.680226	0.714085	0.707062	0.562815	-0.533292	-0.630111	0.711831	0.61776	-0.604682	0.892221	0.686353	0.849601	0.849647	0.827197
PLEKHG3	0.65366	0.822654	0.770429	-0.556956	0.867648	-0.397375	0.901306	-0.595451	0.762361	0.382326	-0.7455	-0.774208	0.573858	-0.66167	0.888626	0.785972	0.48193	0.706644	0.687074	0.718883	0.849038	0.774038	0.200151	0.658127	0.60146	0.665993	0.843236	0.861911	0.871525	0.643697	0.855644	0.792646	0.808663	0.705544	-0.678125	0.653827	0.812185	0.793694	0.534175	-0.569104	-0.689126	0.59164	0.545296	-0.632897	0.887993	0.743157	0.82839	0.880994	0.923371
SUSD6	0.606128	0.73162	0.824751	-0.298211	0.862532	-0.0461075	0.833719	-0.340468	0.553322	0.207753	-0.653159	-0.629172	0.369982	-0.438187	0.772393	0.657734	0.310576	0.537416	0.640199	0.455988	0.642194	0.602154	0.120912	0.489764	0.41191	0.580367	0.77968	0.72927	0.718909	0.622338	0.810887	0.634627	0.71594	0.542852	-0.622849	0.653926	0.837161	0.583368	0.222755	-0.427185	-0.588022	0.517059	0.632152	-0.656709	0.737465	0.770252	0.758651	0.81303	0.76001
SIPA1L1	0.566205	0.69509	0.652953	-0.393805	0.768716	-0.20597	0.762449	-0.403774	0.600933	0.220427	-0.702624	-0.587235	0.577814	-0.4953	0.792547	0.710625	0.491875	0.639028	0.693412	0.547684	0.705314	0.647748	0.207725	0.513827	0.501359	0.640644	0.775731	0.736662	0.737042	0.60584	0.781674	0.706972	0.731283	0.451906	-0.65292	0.440599	0.741914	0.658755	0.242624	-0.367423	-0.676264	0.618493	0.662806	-0.567071	0.723787	0.762803	0.726312	0.751241	0.731008
TECPR2	0.663332	0.900422	0.841786	-0.510049	0.884006	-0.492544	0.862033	-0.589635	0.840276	0.438142	-0.798798	-0.771936	0.566094	-0.729107	0.914443	0.832029	0.53172	0.733477	0.870801	0.791807	0.901385	0.858219	0.322071	0.648453	0.645398	0.759359	0.913814	0.803926	0.84029	0.676541	0.93676	0.82682	0.836294	0.76506	-0.65314	0.636774	0.780709	0.782126	0.606262	-0.562038	-0.652217	0.657025	0.603894	-0.58738	0.898226	0.690873	0.903924	0.921382	0.897482
TNFAIP2	0.693405	0.796586	0.854361	-0.518505	0.924328	-0.311675	0.934139	-0.472409	0.669645	0.297853	-0.719635	-0.780494	0.522098	-0.579275	0.891331	0.729579	0.509549	0.724376	0.692229	0.609867	0.778733	0.733158	0.325994	0.623629	0.560986	0.696916	0.830504	0.847821	0.84961	0.709614	0.829832	0.766667	0.825795	0.653323	-0.624845	0.630006	0.865259	0.744832	0.455275	-0.49924	-0.716294	0.657115	0.646971	-0.712624	0.872433	0.750793	0.823751	0.878238	0.92431
SLC7A7	0.769629	0.762734	0.766671	-0.492997	0.797011	-0.479896	0.72906	-0.489426	0.763732	0.396804	-0.662062	-0.667457	0.559961	-0.687649	0.79058	0.772272	0.607921	0.823336	0.822629	0.764535	0.843918	0.775237	0.433413	0.736877	0.6895	0.842467	0.809571	0.812622	0.84845	0.779261	0.80637	0.806585	0.803307	0.672028	-0.588491	0.555458	0.690529	0.707549	0.592753	-0.518432	-0.669055	0.812236	0.691763	-0.591329	0.866791	0.667101	0.783963	0.832021	0.842408
DHRS7	0.61679	0.832512	0.677387	-0.58422	0.746935	-0.390816	0.737955	-0.615784	0.792752	0.384424	-0.820522	-0.695791	0.677493	-0.646464	0.809335	0.787785	0.580417	0.671647	0.802271	0.761852	0.830896	0.795331	0.368917	0.629196	0.596147	0.72749	0.840421	0.721671	0.718983	0.666014	0.845994	0.832861	0.770227	0.767049	-0.789701	0.451522	0.752257	0.78968	0.625958	-0.443165	-0.768349	0.6839	0.675791	-0.372751	0.759156	0.56438	0.801095	0.841522	0.765291
NUMB	0.631801	0.871345	0.858464	-0.442502	0.830888	-0.482139	0.792913	-0.542808	0.865805	0.468074	-0.683388	-0.669686	0.496968	-0.67878	0.839402	0.755478	0.515431	0.671067	0.827528	0.796028	0.854421	0.830885	0.341215	0.622323	0.655217	0.78354	0.886296	0.744016	0.789468	0.64978	0.87658	0.768341	0.822953	0.813874	-0.549115	0.647951	0.755604	0.781118	0.649314	-0.559291	-0.540062	0.690043	0.512422	-0.531154	0.86158	0.61638	0.828858	0.886451	0.830031
ITPK1	0.762931	0.766469	0.788002	-0.563264	0.847305	-0.456021	0.838605	-0.521455	0.73161	0.464345	-0.684044	-0.725156	0.596026	-0.746601	0.895023	0.749096	0.58846	0.753479	0.763039	0.760097	0.82335	0.74043	0.347063	0.718022	0.664937	0.736227	0.815129	0.890319	0.897568	0.749428	0.841269	0.760898	0.818846	0.669867	-0.685687	0.667785	0.774779	0.768625	0.563701	-0.565119	-0.752899	0.742534	0.64637	-0.624066	0.930664	0.68292	0.801216	0.83491	0.858508
SERPINA1	0.611053	0.918668	0.832801	-0.43847	0.918593	-0.303859	0.87841	-0.528882	0.764619	0.250277	-0.773903	-0.743437	0.514544	-0.568623	0.851237	0.838703	0.526466	0.673311	0.846933	0.673377	0.810189	0.849928	0.251936	0.534477	0.564314	0.745752	0.934506	0.752615	0.764032	0.693917	0.91958	0.848365	0.823909	0.750914	-0.629388	0.57223	0.791209	0.696706	0.465022	-0.440853	-0.634754	0.631933	0.666193	-0.602368	0.820691	0.694567	0.912132	0.9663	0.894108
AQP9	0.600406	0.917268	0.816183	-0.41543	0.881886	-0.277014	0.871306	-0.564986	0.758076	0.258291	-0.771872	-0.705803	0.535026	-0.512638	0.845135	0.789132	0.547666	0.651129	0.83608	0.629951	0.773031	0.873399	0.309497	0.534265	0.60172	0.772328	0.962455	0.747875	0.756261	0.684923	0.888585	0.839801	0.890009	0.784367	-0.636003	0.599399	0.823209	0.7275	0.495544	-0.428703	-0.645438	0.662147	0.692587	-0.575102	0.788286	0.703279	0.873889	0.922774	0.8537
TM6SF1	0.740511	0.852383	0.713762	-0.589364	0.834394	-0.422162	0.819158	-0.599656	0.828364	0.40015	-0.773921	-0.689201	0.641591	-0.723878	0.895559	0.908206	0.564476	0.818365	0.837159	0.851184	0.901495	0.871326	0.249855	0.714676	0.643879	0.739855	0.878512	0.830293	0.834262	0.75491	0.930014	0.877012	0.859661	0.760518	-0.792198	0.544487	0.756421	0.83699	0.600437	-0.455371	-0.745717	0.688482	0.67565	-0.467751	0.900919	0.686195	0.885583	0.911236	0.880078
ABHD2	0.554547	0.851258	0.863161	-0.35914	0.869214	-0.177999	0.843961	-0.480778	0.732328	0.212472	-0.714783	-0.687365	0.466593	-0.474254	0.808559	0.763702	0.402757	0.546088	0.693195	0.579704	0.740357	0.714524	0.195872	0.481422	0.467368	0.65137	0.869966	0.705862	0.694053	0.595585	0.842711	0.73158	0.746131	0.67334	-0.629041	0.510949	0.845186	0.708204	0.378948	-0.338625	-0.63691	0.586193	0.624524	-0.530725	0.73181	0.708302	0.826872	0.884097	0.784827
SLCO3A1	0.655391	0.909302	0.81357	-0.559331	0.931197	-0.332583	0.917391	-0.600658	0.81517	0.308634	-0.786382	-0.77471	0.674118	-0.628112	0.918761	0.845617	0.636178	0.754749	0.838381	0.73602	0.86586	0.857136	0.351177	0.622919	0.647218	0.782101	0.926707	0.831943	0.846537	0.737758	0.917124	0.884077	0.885982	0.792026	-0.750504	0.577114	0.855488	0.82164	0.557408	-0.518584	-0.792606	0.73655	0.71098	-0.638339	0.88605	0.713415	0.897248	0.951582	0.932393
PLCB2	0.603474	0.744598	0.706723	-0.565551	0.728211	-0.67339	0.694549	-0.496959	0.836782	0.437122	-0.679411	-0.678744	0.588054	-0.833203	0.784253	0.75294	0.534288	0.720087	0.766643	0.864597	0.874389	0.79928	0.383366	0.686414	0.698064	0.771548	0.789535	0.721535	0.804245	0.648469	0.765156	0.785956	0.777146	0.732546	-0.584411	0.445778	0.62681	0.74636	0.769006	-0.584264	-0.608857	0.72021	0.480179	-0.403259	0.848985	0.480472	0.736172	0.770768	0.772728
DMXL2	0.625818	0.769118	0.743907	-0.580271	0.738606	-0.44594	0.720994	-0.471125	0.803236	0.343079	-0.673981	-0.659238	0.46214	-0.61962	0.749218	0.81864	0.41605	0.750055	0.785991	0.807162	0.829641	0.810975	0.148176	0.57835	0.470785	0.679155	0.798823	0.739284	0.759658	0.57978	0.788946	0.754802	0.734966	0.639127	-0.551911	0.435931	0.642786	0.752145	0.550884	-0.458778	-0.562669	0.610253	0.528673	-0.477518	0.81802	0.668783	0.821661	0.843962	0.848089
DAPK2	0.636955	0.826321	0.725613	-0.561968	0.857826	-0.457236	0.865401	-0.590419	0.761589	0.395514	-0.756324	-0.739617	0.48492	-0.710912	0.908047	0.882943	0.4517	0.769241	0.74842	0.753539	0.860282	0.84415	0.211314	0.640394	0.571424	0.635527	0.84133	0.837411	0.833785	0.64641	0.900227	0.811585	0.836011	0.647416	-0.668092	0.619232	0.723014	0.771676	0.48697	-0.459198	-0.668166	0.558789	0.567152	-0.548384	0.914739	0.697694	0.890309	0.883479	0.900931
TLE3	0.642972	0.786524	0.718676	-0.443705	0.863835	-0.0517745	0.914964	-0.434937	0.632586	0.162624	-0.685825	-0.720966	0.655004	-0.431148	0.805123	0.653794	0.578112	0.571246	0.629831	0.53363	0.671004	0.662194	0.186695	0.499474	0.505124	0.607293	0.819499	0.752137	0.742212	0.731789	0.801988	0.788237	0.775922	0.710208	-0.751353	0.532787	0.890168	0.721176	0.387555	-0.440148	-0.780298	0.670442	0.653052	-0.623836	0.72291	0.731822	0.738651	0.850484	0.826148
ANPEP	0.619051	0.874218	0.802114	-0.463793	0.913461	-0.346401	0.892876	-0.470884	0.773845	0.212256	-0.76196	-0.744401	0.550559	-0.605426	0.873251	0.863563	0.534326	0.718545	0.80194	0.689125	0.813334	0.868747	0.246447	0.575037	0.575121	0.737406	0.936023	0.770507	0.796631	0.707594	0.922908	0.885577	0.85955	0.713409	-0.649814	0.550852	0.76413	0.714874	0.439819	-0.421646	-0.668227	0.647389	0.654834	-0.566975	0.842171	0.683152	0.896623	0.944704	0.896391
DYX1C1-CCPG1	0.611883	0.777429	0.683855	-0.370097	0.751282	-0.426584	0.682887	-0.544812	0.799971	0.3871	-0.714015	-0.582249	0.40151	-0.636868	0.780644	0.88838	0.33904	0.738755	0.786465	0.813773	0.880693	0.845309	0.116872	0.632102	0.539326	0.699476	0.831381	0.759632	0.721179	0.638803	0.874053	0.76908	0.787634	0.64369	-0.578107	0.474216	0.60751	0.735602	0.490935	-0.359416	-0.508094	0.597213	0.580995	-0.380514	0.793202	0.698575	0.843261	0.813421	0.778428
CCPG1	0.572053	0.79049	0.685222	-0.343123	0.754356	-0.376707	0.681164	-0.565068	0.793023	0.373836	-0.748693	-0.597448	0.393728	-0.588186	0.763098	0.891194	0.330044	0.727256	0.787824	0.769176	0.865724	0.846044	0.130428	0.584431	0.516369	0.687473	0.830781	0.733686	0.690521	0.607457	0.862953	0.762275	0.774951	0.628395	-0.564815	0.441349	0.620321	0.720278	0.461953	-0.353512	-0.506304	0.577448	0.610435	-0.409552	0.755998	0.695902	0.849777	0.814644	0.777775
MMP25	0.627544	0.88427	0.817611	-0.474951	0.920936	-0.341855	0.910067	-0.554875	0.755804	0.321435	-0.698323	-0.756089	0.560459	-0.629421	0.89012	0.789233	0.535103	0.666383	0.773473	0.67309	0.822683	0.7858	0.25906	0.548244	0.607124	0.671737	0.886517	0.797469	0.833811	0.663019	0.897347	0.77935	0.803237	0.706183	-0.582116	0.635917	0.778914	0.71131	0.474529	-0.519741	-0.642698	0.590002	0.609104	-0.71479	0.877477	0.707116	0.897828	0.921132	0.918966
ITGAX	0.70013	0.942235	0.843214	-0.525794	0.929115	-0.397851	0.906533	-0.600925	0.802634	0.344769	-0.806654	-0.799032	0.613092	-0.677609	0.918042	0.847332	0.614943	0.750448	0.876873	0.756827	0.874929	0.885842	0.336813	0.660099	0.684476	0.822125	0.951204	0.826143	0.851927	0.795102	0.938694	0.891157	0.886559	0.799043	-0.71532	0.606256	0.824202	0.778033	0.601999	-0.569355	-0.718089	0.717862	0.723475	-0.649501	0.886399	0.743867	0.91007	0.968832	0.936797
NOD2	0.704848	0.796216	0.848392	-0.492878	0.875989	-0.268026	0.882286	-0.421194	0.650723	0.304606	-0.637124	-0.726533	0.47703	-0.602181	0.858652	0.723784	0.480796	0.694861	0.705474	0.625646	0.732493	0.71164	0.23391	0.558165	0.561481	0.65129	0.799933	0.769848	0.812156	0.714438	0.832128	0.723927	0.765143	0.67547	-0.668044	0.629047	0.811709	0.697541	0.486445	-0.505328	-0.672734	0.592023	0.606414	-0.667722	0.845203	0.72192	0.815537	0.884035	0.871146
CRISPLD2	0.591807	0.885546	0.86106	-0.428261	0.921903	-0.290257	0.88432	-0.498987	0.755053	0.284902	-0.751402	-0.740859	0.447988	-0.573	0.8585	0.819652	0.438047	0.670095	0.800343	0.681936	0.823974	0.7893	0.205561	0.526953	0.508428	0.703862	0.877628	0.754327	0.780276	0.616998	0.929164	0.768607	0.792596	0.674128	-0.617601	0.595606	0.797722	0.72206	0.413358	-0.502228	-0.585931	0.5792	0.604207	-0.642403	0.843735	0.759868	0.897914	0.942505	0.898871
KIAA0513	0.687147	0.799767	0.742519	-0.49654	0.819991	-0.47523	0.796018	-0.584282	0.803904	0.512983	-0.763175	-0.710784	0.530408	-0.769327	0.873705	0.878694	0.484389	0.864484	0.786554	0.795645	0.924302	0.878944	0.262573	0.700588	0.621961	0.720943	0.847665	0.83801	0.853031	0.726392	0.891279	0.833699	0.835826	0.684972	-0.687931	0.564032	0.709103	0.758348	0.597684	-0.520134	-0.676569	0.609457	0.606393	-0.533507	0.899895	0.66453	0.864871	0.855463	0.919656
MSRB1	0.629428	0.864378	0.786554	-0.495925	0.848293	-0.519743	0.801439	-0.624113	0.838028	0.402488	-0.761817	-0.730627	0.508053	-0.755094	0.871055	0.90646	0.475745	0.801093	0.870877	0.818858	0.913388	0.921295	0.19321	0.617431	0.629512	0.724965	0.900847	0.777139	0.813219	0.664374	0.915352	0.852017	0.830514	0.718826	-0.615269	0.548718	0.691851	0.730495	0.590294	-0.494255	-0.617754	0.586949	0.581759	-0.495256	0.905131	0.616584	0.912726	0.913031	0.893368
MEFV	0.7127	0.907228	0.842658	-0.541253	0.907874	-0.477002	0.875276	-0.625078	0.842099	0.429732	-0.783817	-0.763933	0.583932	-0.723064	0.941583	0.866632	0.585864	0.801067	0.889839	0.811119	0.921549	0.892919	0.351929	0.693876	0.69199	0.820133	0.93804	0.874375	0.892935	0.745325	0.94978	0.861177	0.892792	0.76677	-0.681093	0.640107	0.795023	0.81889	0.597181	-0.551961	-0.703323	0.719496	0.684773	-0.622265	0.942887	0.754787	0.919815	0.946029	0.938073
LITAF	0.644384	0.90281	0.775895	-0.466911	0.895198	-0.342688	0.86365	-0.538755	0.70393	0.261134	-0.739485	-0.684068	0.542181	-0.57159	0.862092	0.795187	0.550614	0.673734	0.804235	0.629743	0.764992	0.821345	0.347718	0.575709	0.648329	0.774054	0.918852	0.781705	0.774318	0.732605	0.88004	0.825996	0.871918	0.733221	-0.656909	0.636567	0.784622	0.697277	0.499332	-0.391529	-0.681437	0.672863	0.75232	-0.595772	0.816572	0.668305	0.865825	0.909181	0.8392
CPPED1	0.68507	0.847399	0.718016	-0.576253	0.824915	-0.533761	0.812005	-0.581296	0.889552	0.416598	-0.709086	-0.667884	0.628304	-0.708141	0.870003	0.834514	0.617899	0.786442	0.837783	0.870315	0.892059	0.888966	0.423898	0.729622	0.735509	0.837149	0.895745	0.844202	0.858953	0.73022	0.876768	0.864901	0.902717	0.810793	-0.654612	0.617872	0.710187	0.847457	0.69053	-0.541215	-0.662861	0.787921	0.588288	-0.503106	0.914692	0.64732	0.854818	0.883797	0.875758
IGSF6	0.743597	0.8874	0.777535	-0.531441	0.83481	-0.518672	0.781723	-0.675964	0.831231	0.481913	-0.791658	-0.6992	0.591822	-0.739027	0.867281	0.867632	0.608713	0.839664	0.927777	0.832789	0.925273	0.913147	0.36013	0.725241	0.713306	0.846983	0.924127	0.841201	0.863194	0.76015	0.930063	0.878724	0.873166	0.757309	-0.690293	0.611289	0.721727	0.774079	0.631493	-0.515527	-0.693584	0.705957	0.730258	-0.540853	0.88644	0.677148	0.887245	0.906614	0.910535
XPO6	0.646889	0.88183	0.819905	-0.432319	0.887765	-0.346247	0.895205	-0.542802	0.755718	0.363125	-0.781409	-0.745228	0.596961	-0.633456	0.895064	0.768665	0.596422	0.652153	0.806441	0.691413	0.801293	0.783356	0.365373	0.598792	0.680493	0.750271	0.886272	0.798978	0.820141	0.706517	0.899962	0.791469	0.838012	0.700557	-0.684174	0.62285	0.796352	0.755039	0.516542	-0.591455	-0.67433	0.672789	0.645442	-0.693986	0.850381	0.769761	0.857243	0.896298	0.85085
DPEP2	0.724569	0.813715	0.755851	-0.577889	0.793506	-0.595474	0.807463	-0.681392	0.823615	0.576537	-0.732163	-0.735311	0.611814	-0.800312	0.917202	0.79575	0.585561	0.808802	0.787147	0.846925	0.927199	0.823426	0.362414	0.767487	0.738076	0.757019	0.826297	0.883474	0.913392	0.701925	0.858234	0.788296	0.835644	0.750301	-0.654027	0.659847	0.719728	0.843388	0.699169	-0.645807	-0.66583	0.670381	0.569773	-0.625552	0.94105	0.697903	0.814236	0.836378	0.8948
COTL1	0.680148	0.884411	0.799951	-0.483445	0.915013	-0.295176	0.872553	-0.511501	0.765384	0.231213	-0.713048	-0.678623	0.581392	-0.585932	0.866476	0.840809	0.558616	0.733591	0.813657	0.702979	0.824613	0.813774	0.317117	0.586121	0.558154	0.760875	0.918298	0.792419	0.788517	0.734018	0.898297	0.830433	0.863424	0.74868	-0.710023	0.508977	0.831857	0.746489	0.494018	-0.341665	-0.725555	0.718596	0.73306	-0.513501	0.854014	0.664761	0.887468	0.933075	0.877765
ARRB2	0.55167	0.852494	0.855001	-0.397972	0.866259	-0.428948	0.819222	-0.525334	0.881332	0.32669	-0.683662	-0.692922	0.50962	-0.656951	0.787303	0.80089	0.467164	0.681841	0.800344	0.757108	0.864071	0.832991	0.249537	0.54495	0.585322	0.731335	0.905446	0.752521	0.764709	0.622046	0.832837	0.788136	0.80167	0.758894	-0.520615	0.51161	0.764579	0.705698	0.621499	-0.502269	-0.571923	0.684851	0.483496	-0.490194	0.839768	0.576858	0.8609	0.898412	0.864778
KDM6B	0.628209	0.747659	0.776111	-0.428309	0.888505	-0.11702	0.904309	-0.385827	0.492727	0.155226	-0.73382	-0.779073	0.449233	-0.472591	0.800559	0.688216	0.38587	0.596266	0.585219	0.450738	0.656397	0.613078	0.142333	0.518313	0.393171	0.560322	0.752133	0.738024	0.725937	0.665894	0.781068	0.716722	0.693328	0.541142	-0.66416	0.542775	0.862307	0.596016	0.274178	-0.416075	-0.682945	0.483322	0.648436	-0.689095	0.726979	0.724882	0.78088	0.834297	0.843085
NDEL1	0.679496	0.749269	0.760779	-0.364236	0.829444	-0.20461	0.810941	-0.566726	0.686529	0.363824	-0.741903	-0.651675	0.563461	-0.522797	0.816954	0.745772	0.529427	0.693609	0.719359	0.619044	0.774425	0.702095	0.294106	0.658762	0.586111	0.71271	0.815452	0.871187	0.803494	0.685822	0.841893	0.731898	0.779903	0.585687	-0.679908	0.608987	0.785613	0.717268	0.361162	-0.488455	-0.704622	0.652209	0.687755	-0.647543	0.782729	0.768688	0.801357	0.806717	0.828761
MSL1	0.625602	0.729656	0.641828	-0.546359	0.737503	-0.53805	0.746986	-0.624302	0.768893	0.529358	-0.745713	-0.628944	0.614819	-0.708279	0.859817	0.781616	0.560039	0.782828	0.760477	0.799101	0.858256	0.787132	0.332614	0.692437	0.678702	0.719318	0.788387	0.847829	0.844294	0.583255	0.805913	0.735859	0.815401	0.636949	-0.638588	0.633015	0.65782	0.797862	0.5638	-0.535763	-0.671483	0.63663	0.53976	-0.55938	0.87544	0.642337	0.80664	0.762019	0.8267
RARA	0.671991	0.82497	0.818108	-0.494035	0.928871	-0.246195	0.920466	-0.430845	0.648123	0.222768	-0.725286	-0.782394	0.554717	-0.5789	0.881254	0.762328	0.487824	0.682306	0.71098	0.582539	0.767348	0.714447	0.248852	0.575129	0.52363	0.683342	0.848256	0.810846	0.832046	0.698373	0.85641	0.779347	0.77634	0.674212	-0.675108	0.629907	0.839937	0.67264	0.405516	-0.476904	-0.708783	0.596256	0.692179	-0.741845	0.852518	0.732528	0.858063	0.904969	0.90218
ATP6V0A1	0.573671	0.839911	0.735309	-0.360969	0.870207	-0.290764	0.848579	-0.465459	0.743651	0.286147	-0.741556	-0.693216	0.466908	-0.582734	0.815489	0.889998	0.435567	0.73191	0.698691	0.654291	0.813683	0.8324	0.209279	0.575104	0.534044	0.644081	0.860199	0.739141	0.732733	0.704813	0.890352	0.836605	0.81534	0.702636	-0.687259	0.49463	0.706151	0.692798	0.45171	-0.362554	-0.620716	0.540978	0.595694	-0.512099	0.803488	0.69818	0.858014	0.911113	0.877354
SNX11	0.647408	0.698331	0.715565	-0.452341	0.730584	-0.424264	0.707264	-0.554774	0.709379	0.470804	-0.754848	-0.625033	0.552725	-0.69503	0.791981	0.730061	0.493027	0.725252	0.759348	0.700251	0.797523	0.70742	0.28714	0.690145	0.577271	0.698202	0.775693	0.77082	0.770124	0.620426	0.783764	0.725386	0.753086	0.55917	-0.672935	0.579622	0.743618	0.708753	0.471319	-0.494885	-0.68828	0.655227	0.611469	-0.469253	0.805577	0.643415	0.742772	0.744892	0.740646
VMP1	0.677331	0.815868	0.757285	-0.541171	0.783652	-0.504194	0.756921	-0.602571	0.799086	0.401715	-0.788757	-0.676586	0.53017	-0.684502	0.834121	0.793659	0.462039	0.713804	0.83882	0.806786	0.868124	0.83807	0.301052	0.67984	0.66843	0.790246	0.866335	0.810403	0.816654	0.681422	0.834873	0.814277	0.856532	0.723298	-0.656962	0.569741	0.742415	0.796156	0.628285	-0.513099	-0.636902	0.706424	0.649072	-0.490579	0.845917	0.677227	0.819507	0.830818	0.792064
ARSG	0.774612	0.831087	0.668679	-0.603658	0.793626	-0.495287	0.81095	-0.65359	0.75871	0.463467	-0.788669	-0.709808	0.745004	-0.739039	0.90002	0.805338	0.654006	0.810159	0.821116	0.802677	0.869865	0.819137	0.381821	0.734798	0.756634	0.783075	0.860335	0.83879	0.8809	0.738372	0.867852	0.850136	0.839044	0.734773	-0.776882	0.635071	0.76252	0.81165	0.638213	-0.536216	-0.800167	0.694253	0.712536	-0.581615	0.874827	0.672763	0.829464	0.840112	0.857147
CD300A	0.682709	0.745167	0.754984	-0.599003	0.75596	-0.455269	0.747679	-0.49569	0.674366	0.359293	-0.779076	-0.738753	0.580619	-0.678997	0.808016	0.705776	0.419757	0.653954	0.77253	0.732938	0.79193	0.716194	0.274585	0.651032	0.590318	0.668956	0.777131	0.775826	0.768714	0.69077	0.773306	0.743798	0.716387	0.701052	-0.674814	0.497478	0.756803	0.724869	0.676152	-0.542864	-0.680428	0.600905	0.63474	-0.499888	0.790944	0.609507	0.773496	0.800924	0.760502
SEC14L1	0.636311	0.777024	0.790009	-0.404189	0.844975	-0.164149	0.868769	-0.515389	0.606366	0.290286	-0.821687	-0.746275	0.505423	-0.470782	0.847533	0.729584	0.442845	0.622586	0.693115	0.559268	0.733732	0.696898	0.230398	0.612114	0.52253	0.63267	0.802777	0.803073	0.775148	0.65697	0.840772	0.728356	0.774301	0.624562	-0.679006	0.62159	0.825675	0.736966	0.328626	-0.521169	-0.649963	0.544905	0.673578	-0.736893	0.766887	0.819833	0.808713	0.846107	0.822859
KRT23	0.678744	0.83543	0.769082	-0.558847	0.833605	-0.493803	0.832353	-0.646678	0.78245	0.475523	-0.730936	-0.733361	0.636892	-0.742002	0.935819	0.76154	0.63221	0.727369	0.832168	0.767633	0.879406	0.836443	0.377862	0.679353	0.726306	0.765152	0.866939	0.870943	0.879494	0.756435	0.900299	0.823016	0.851339	0.737504	-0.673052	0.647144	0.741509	0.792693	0.620414	-0.608152	-0.703887	0.658688	0.628574	-0.640173	0.918666	0.694124	0.821337	0.859494	0.883006
PHOSPHO1	0.802211	0.748257	0.718573	-0.515601	0.785915	-0.443592	0.822713	-0.622886	0.698675	0.565192	-0.710094	-0.703892	0.577797	-0.728431	0.89815	0.754354	0.57719	0.803075	0.68731	0.710551	0.849222	0.760951	0.339652	0.821722	0.700107	0.702443	0.796871	0.922707	0.917119	0.769111	0.836557	0.770108	0.834506	0.641689	-0.682938	0.709218	0.738971	0.776344	0.525305	-0.566817	-0.719064	0.647363	0.62499	-0.667452	0.903762	0.792513	0.773468	0.784062	0.885128
ERN1	0.672373	0.85576	0.782025	-0.527914	0.871593	-0.248383	0.893363	-0.539888	0.746546	0.221494	-0.787003	-0.751788	0.686894	-0.540836	0.872584	0.757397	0.613715	0.631519	0.770349	0.688865	0.783295	0.75545	0.362195	0.648987	0.627259	0.754584	0.8646	0.771688	0.792796	0.732151	0.861567	0.849644	0.829179	0.762009	-0.759026	0.570582	0.864296	0.809358	0.508424	-0.54948	-0.755721	0.740454	0.678744	-0.635517	0.802134	0.753566	0.81158	0.893207	0.824989
PECAM1	0.55462	0.76039	0.744472	-0.406641	0.685883	-0.507925	0.663963	-0.584641	0.767052	0.447422	-0.725985	-0.672198	0.481695	-0.636896	0.739251	0.701653	0.426906	0.642133	0.755591	0.78048	0.830657	0.802694	0.175389	0.576154	0.608936	0.738391	0.803791	0.711603	0.717247	0.599767	0.749941	0.724803	0.74304	0.741692	-0.576925	0.422656	0.634812	0.727634	0.682624	-0.551714	-0.50152	0.596888	0.514459	-0.431629	0.7277	0.632732	0.705289	0.766284	0.757036
SLC16A6	0.712412	0.85546	0.790787	-0.462804	0.856843	-0.265614	0.822757	-0.504357	0.703457	0.301007	-0.808617	-0.71287	0.608484	-0.571885	0.837284	0.803884	0.521822	0.687629	0.815569	0.68136	0.789732	0.76971	0.277003	0.612258	0.58619	0.750664	0.875483	0.773307	0.752782	0.739442	0.895663	0.835615	0.786666	0.68732	-0.746529	0.565645	0.822771	0.723399	0.466109	-0.444034	-0.737717	0.680111	0.770416	-0.5777	0.783536	0.741748	0.856954	0.902763	0.810203
ABCA5	0.661816	0.747358	0.561128	-0.524697	0.74621	-0.403891	0.753115	-0.567549	0.625831	0.328455	-0.739007	-0.634533	0.686675	-0.637673	0.835854	0.789962	0.670184	0.758888	0.730962	0.665686	0.73945	0.779475	0.418187	0.630905	0.701084	0.699669	0.782549	0.74025	0.754281	0.753267	0.794238	0.824515	0.839441	0.680014	-0.745397	0.494616	0.654579	0.716301	0.525564	-0.394435	-0.781442	0.672066	0.766244	-0.529749	0.762974	0.562334	0.755515	0.768304	0.753273
CD300LB	0.762067	0.645102	0.630946	-0.564164	0.763223	-0.445503	0.755336	-0.444693	0.6	0.448014	-0.622888	-0.643106	0.496952	-0.706925	0.781318	0.766417	0.468174	0.867022	0.648156	0.691237	0.783902	0.707489	0.253966	0.742807	0.537483	0.628695	0.694671	0.845922	0.832632	0.739235	0.742516	0.744635	0.761206	0.572764	-0.651034	0.611685	0.660699	0.655579	0.513756	-0.442606	-0.70988	0.586043	0.595776	-0.577531	0.866701	0.620883	0.74523	0.737878	0.865319
CD300LF	0.641922	0.690027	0.671628	-0.530327	0.709733	-0.466646	0.628167	-0.495046	0.731542	0.390467	-0.65377	-0.603018	0.403578	-0.672603	0.702822	0.777868	0.344528	0.739764	0.781576	0.681036	0.796807	0.74346	0.233352	0.615134	0.465705	0.608051	0.751317	0.690361	0.717879	0.573635	0.765489	0.733184	0.677019	0.547824	-0.517749	0.472673	0.613159	0.603127	0.431515	-0.346328	-0.561565	0.556998	0.577259	-0.355594	0.792924	0.524491	0.788225	0.757447	0.746366
ST6GALNAC2	0.733034	0.856648	0.791706	-0.590978	0.86225	-0.499917	0.857479	-0.653371	0.809887	0.48261	-0.780122	-0.754112	0.606505	-0.756991	0.953165	0.843689	0.577842	0.790625	0.835894	0.817699	0.915359	0.872521	0.343424	0.735986	0.709728	0.762174	0.879643	0.887278	0.892553	0.756267	0.917977	0.847474	0.875235	0.74469	-0.674257	0.662188	0.753804	0.830694	0.621319	-0.569352	-0.705897	0.68145	0.665611	-0.641416	0.946513	0.715038	0.889505	0.891179	0.909055
SECTM1	0.696017	0.88387	0.866539	-0.531569	0.909404	-0.379392	0.893015	-0.515578	0.721756	0.318377	-0.76436	-0.810113	0.596522	-0.663469	0.916393	0.773884	0.595966	0.724028	0.850539	0.700348	0.835553	0.807929	0.335426	0.620005	0.628245	0.754871	0.880461	0.805004	0.845742	0.772149	0.894491	0.830925	0.816484	0.737929	-0.648963	0.592593	0.808805	0.728653	0.560638	-0.595537	-0.695568	0.674536	0.696331	-0.744871	0.887592	0.72928	0.872562	0.935522	0.913985
RAB31	0.563268	0.883857	0.758855	-0.396426	0.827798	-0.351959	0.771036	-0.559255	0.829402	0.304782	-0.739565	-0.635806	0.449883	-0.594294	0.780701	0.918014	0.434222	0.750381	0.853125	0.744009	0.848854	0.943345	0.186405	0.54387	0.551437	0.754356	0.938637	0.710337	0.730041	0.62679	0.888001	0.863152	0.855931	0.724253	-0.612072	0.492904	0.704032	0.70099	0.503853	-0.362753	-0.57725	0.610023	0.613557	-0.42335	0.816692	0.650371	0.906046	0.916318	0.849406
IMPA2	0.728619	0.804319	0.740099	-0.584872	0.797119	-0.542324	0.741967	-0.633266	0.806532	0.44634	-0.645688	-0.641636	0.47828	-0.755358	0.831738	0.839486	0.47748	0.763536	0.767874	0.797081	0.881529	0.786422	0.264634	0.692153	0.611987	0.695065	0.810594	0.820487	0.83175	0.672118	0.846899	0.760346	0.76003	0.635885	-0.612005	0.584845	0.642895	0.71444	0.547836	-0.383448	-0.650144	0.60159	0.620664	-0.467597	0.892666	0.595196	0.844297	0.844706	0.874542
MPPE1	0.700557	0.765811	0.669731	-0.559367	0.681043	-0.592947	0.704073	-0.752774	0.818032	0.663182	-0.691035	-0.621846	0.615202	-0.764616	0.822627	0.692323	0.615768	0.730002	0.761813	0.819463	0.85852	0.769113	0.418693	0.734054	0.750877	0.760712	0.77834	0.79086	0.835185	0.607778	0.76802	0.699158	0.778925	0.701507	-0.613455	0.683424	0.69053	0.824805	0.715481	-0.581769	-0.656057	0.659872	0.526578	-0.503764	0.843698	0.602998	0.729764	0.727731	0.807511
ZNF516	0.595208	0.842071	0.766875	-0.470132	0.86358	-0.430392	0.839733	-0.498775	0.793985	0.390381	-0.783688	-0.695267	0.590008	-0.659447	0.886058	0.863086	0.545515	0.772594	0.792599	0.741837	0.873515	0.856013	0.255318	0.615666	0.602712	0.733068	0.90354	0.781484	0.822028	0.651251	0.926036	0.854894	0.843705	0.746386	-0.645692	0.597943	0.734976	0.774762	0.487617	-0.425832	-0.643611	0.590962	0.60109	-0.580937	0.869418	0.643171	0.877901	0.916633	0.892279
PLPPR2	0.639407	0.870974	0.814029	-0.494544	0.946214	-0.266167	0.943474	-0.478975	0.720326	0.258175	-0.749281	-0.795166	0.522576	-0.600648	0.88984	0.821288	0.495112	0.692253	0.730014	0.627124	0.790112	0.792503	0.225821	0.554249	0.537944	0.648172	0.872665	0.791989	0.796281	0.708223	0.909949	0.830106	0.814586	0.698332	-0.680304	0.597963	0.825409	0.711834	0.427455	-0.464427	-0.700645	0.609069	0.640905	-0.639792	0.869565	0.717777	0.882755	0.95039	0.917386
CYP4F3	0.615918	0.832851	0.716362	-0.510664	0.84623	-0.386678	0.841407	-0.576106	0.798049	0.388281	-0.716271	-0.662523	0.48638	-0.661975	0.863424	0.920107	0.449163	0.799546	0.742605	0.752104	0.874816	0.893401	0.207794	0.612483	0.566748	0.650013	0.866905	0.814393	0.812518	0.649926	0.889829	0.824545	0.865555	0.663162	-0.643181	0.548311	0.704978	0.76512	0.492437	-0.378463	-0.651448	0.567123	0.569096	-0.509355	0.895819	0.67174	0.895642	0.883296	0.909947
MAST3	0.712695	0.795372	0.76478	-0.475479	0.833775	-0.521907	0.82398	-0.480373	0.703718	0.427522	-0.641005	-0.64395	0.516188	-0.731462	0.90511	0.747984	0.51935	0.721061	0.737226	0.726136	0.825119	0.790209	0.297604	0.671406	0.672118	0.744518	0.864394	0.821344	0.877281	0.716854	0.853532	0.766539	0.862695	0.72425	-0.604067	0.691219	0.723925	0.73144	0.550003	-0.423143	-0.624387	0.634733	0.598466	-0.57828	0.906173	0.651751	0.791884	0.822914	0.838998
FFAR2	0.759108	0.867428	0.824464	-0.547516	0.897686	-0.358166	0.910878	-0.556551	0.758828	0.356426	-0.775817	-0.774842	0.649679	-0.645803	0.903197	0.757321	0.634815	0.735363	0.829855	0.696696	0.815445	0.82826	0.389375	0.688785	0.660373	0.792038	0.91241	0.858352	0.853305	0.802683	0.878166	0.865391	0.880074	0.778725	-0.705528	0.665171	0.868761	0.769469	0.582934	-0.569164	-0.749095	0.754243	0.700627	-0.659118	0.884035	0.708299	0.862121	0.911241	0.906643
CEACAM3	0.662058	0.858674	0.779961	-0.548882	0.882635	-0.449418	0.868185	-0.608612	0.790424	0.422277	-0.749301	-0.748895	0.488676	-0.723407	0.884086	0.911455	0.465962	0.817604	0.790431	0.76016	0.900933	0.891382	0.201892	0.642345	0.590347	0.694482	0.886173	0.850347	0.862111	0.670604	0.891069	0.840416	0.847686	0.689876	-0.627345	0.606656	0.742968	0.744727	0.531379	-0.471083	-0.66242	0.580472	0.586125	-0.605531	0.92466	0.700056	0.932048	0.912756	0.959778
C5AR1	0.626592	0.911245	0.812489	-0.474309	0.917699	-0.293519	0.913453	-0.505263	0.749266	0.240844	-0.78224	-0.722768	0.502698	-0.550228	0.883119	0.869318	0.49903	0.717588	0.793642	0.678288	0.815783	0.87903	0.247265	0.573218	0.555546	0.726875	0.939415	0.790372	0.79129	0.706249	0.928771	0.857313	0.897879	0.747406	-0.677193	0.570176	0.804961	0.758359	0.461983	-0.393208	-0.65907	0.624353	0.672607	-0.585079	0.841021	0.747257	0.908118	0.957983	0.910843
C5AR2	0.713822	0.840687	0.77274	-0.593856	0.859876	-0.439442	0.868242	-0.619813	0.735758	0.416502	-0.730226	-0.739999	0.531872	-0.670963	0.911807	0.820859	0.516022	0.749454	0.754745	0.765107	0.872527	0.791805	0.251561	0.69893	0.637071	0.702398	0.840183	0.892809	0.899865	0.690794	0.897943	0.797462	0.823669	0.683873	-0.674432	0.684939	0.753086	0.805734	0.508967	-0.518373	-0.687514	0.597145	0.618934	-0.671762	0.912861	0.799703	0.857852	0.895752	0.927805
SIGLEC9	0.715912	0.857074	0.74653	-0.541617	0.807328	-0.582529	0.737403	-0.686908	0.844343	0.524173	-0.756776	-0.682971	0.620255	-0.788993	0.876861	0.862785	0.622701	0.8384	0.929848	0.882643	0.953562	0.889494	0.389312	0.73862	0.748103	0.85556	0.890234	0.838623	0.879633	0.72343	0.914422	0.843086	0.841485	0.749079	-0.649612	0.60822	0.673689	0.779798	0.663885	-0.546546	-0.67512	0.70557	0.691728	-0.556685	0.914849	0.640506	0.875604	0.8735	0.883001
SIGLEC7	0.775649	0.787007	0.728059	-0.585053	0.781592	-0.549433	0.749441	-0.666897	0.792135	0.535841	-0.707899	-0.689261	0.602224	-0.77012	0.876811	0.826913	0.58324	0.845263	0.81843	0.824722	0.923152	0.819835	0.343682	0.812374	0.727383	0.771179	0.82688	0.906761	0.918532	0.735009	0.868744	0.807042	0.812026	0.728194	-0.652298	0.657912	0.66793	0.772624	0.624141	-0.568606	-0.677879	0.660356	0.648242	-0.614394	0.927724	0.696772	0.830568	0.841281	0.899019
FPR2	0.712146	0.901473	0.807056	-0.490575	0.849292	-0.505226	0.808312	-0.663116	0.840973	0.46595	-0.808628	-0.722231	0.589225	-0.730491	0.893061	0.870439	0.608556	0.801791	0.932021	0.818807	0.915145	0.913588	0.351694	0.702929	0.719885	0.84187	0.946787	0.839241	0.861428	0.741321	0.940418	0.871791	0.880427	0.784289	-0.672937	0.617632	0.748468	0.7808	0.620148	-0.541906	-0.659933	0.700658	0.692091	-0.565351	0.896538	0.698358	0.908006	0.928463	0.895085
LINC01002	0.592356	0.986917	0.796504	-0.453816	0.876051	-0.436577	0.85017	-0.620856	0.821744	0.347967	-0.70747	-0.725424	0.482671	-0.639932	0.84457	0.831869	0.535515	0.664553	0.829769	0.73384	0.820252	0.891957	0.305364	0.523689	0.644374	0.758071	0.924452	0.699066	0.733811	0.664863	0.895989	0.812732	0.825804	0.753315	-0.569465	0.564778	0.730537	0.710784	0.61166	-0.472655	-0.571667	0.618594	0.601394	-0.545076	0.81929	0.634309	0.894515	0.93218	0.873802
R3HDM4	0.592902	0.833363	0.885656	-0.419348	0.893065	-0.170582	0.906385	-0.494685	0.688152	0.223732	-0.725572	-0.775528	0.488115	-0.486538	0.84215	0.656658	0.421059	0.526606	0.725494	0.569283	0.711576	0.695004	0.264283	0.510879	0.531329	0.640838	0.832842	0.725935	0.729955	0.648986	0.81476	0.705753	0.774621	0.718357	-0.613679	0.636457	0.90685	0.716813	0.486314	-0.57819	-0.63856	0.6219	0.58576	-0.670868	0.781249	0.745295	0.81213	0.869484	0.802662
TNFSF14	0.711802	0.845357	0.853998	-0.481233	0.891806	-0.339904	0.902984	-0.515032	0.707936	0.356946	-0.753178	-0.75646	0.521595	-0.611407	0.873002	0.787283	0.495436	0.737599	0.724004	0.663494	0.813462	0.773713	0.258676	0.67534	0.567161	0.706202	0.854601	0.825415	0.819626	0.71345	0.868659	0.806542	0.808845	0.714089	-0.662913	0.66235	0.837764	0.731741	0.508695	-0.508536	-0.658537	0.588665	0.607944	-0.669334	0.871077	0.754295	0.859448	0.922862	0.924877
MYO1F	0.659989	0.905873	0.807081	-0.511024	0.86349	-0.536518	0.84156	-0.605505	0.882774	0.460077	-0.750555	-0.774175	0.587768	-0.769782	0.873636	0.832393	0.551443	0.758845	0.828409	0.830684	0.905564	0.900326	0.352275	0.665797	0.713805	0.789985	0.90276	0.770688	0.82165	0.735347	0.875583	0.86298	0.856458	0.838475	-0.639439	0.582323	0.773441	0.79885	0.755861	-0.607979	-0.653161	0.727845	0.574665	-0.534353	0.8916	0.609345	0.852576	0.907255	0.889673
ICAM3	0.652032	0.854485	0.793518	-0.520215	0.857775	-0.358128	0.866243	-0.613136	0.727702	0.362884	-0.734699	-0.728945	0.538809	-0.659654	0.891764	0.804962	0.448298	0.679269	0.74918	0.716803	0.844569	0.794521	0.181935	0.593433	0.554279	0.620508	0.850785	0.786881	0.796247	0.659673	0.854842	0.768351	0.808906	0.704232	-0.677351	0.545347	0.826376	0.762725	0.532046	-0.454639	-0.699862	0.584895	0.598897	-0.555329	0.857203	0.682162	0.839578	0.863739	0.856514
HSPC102	0.697812	0.762994	0.686518	-0.534122	0.757846	-0.470826	0.78983	-0.627622	0.782966	0.442178	-0.682081	-0.713198	0.586285	-0.696271	0.82817	0.710527	0.52032	0.675067	0.645504	0.74577	0.845681	0.721288	0.331904	0.767811	0.646587	0.682849	0.765007	0.838308	0.828394	0.674694	0.784339	0.777219	0.74179	0.671889	-0.60666	0.616567	0.694413	0.773691	0.582983	-0.596351	-0.636116	0.656339	0.514482	-0.581282	0.834421	0.694389	0.75849	0.769596	0.833884
RAB3D	0.679584	0.795927	0.729935	-0.52659	0.778703	-0.475364	0.775668	-0.568654	0.831311	0.416925	-0.792134	-0.708174	0.646152	-0.712497	0.835838	0.840058	0.534674	0.79808	0.820636	0.809303	0.893218	0.895154	0.304856	0.733147	0.654392	0.766547	0.880087	0.808624	0.845097	0.691369	0.845347	0.902466	0.867903	0.798869	-0.709887	0.60694	0.751796	0.799767	0.635498	-0.550446	-0.729703	0.724831	0.584582	-0.501117	0.882995	0.591304	0.8259	0.851653	0.840259
ADGRE3	0.708751	0.805296	0.705874	-0.580812	0.79642	-0.599825	0.812104	-0.602858	0.796603	0.495265	-0.740816	-0.684976	0.581288	-0.790327	0.918167	0.863305	0.570937	0.859098	0.786444	0.865817	0.920836	0.893704	0.326782	0.755281	0.723584	0.782435	0.858339	0.864984	0.910917	0.7192	0.869431	0.846734	0.907779	0.735229	-0.685991	0.607083	0.695508	0.838325	0.660618	-0.531511	-0.67779	0.675802	0.571389	-0.545459	0.93761	0.69061	0.828314	0.838964	0.894269
CYP4F2	0.59893	0.806167	0.684012	-0.549769	0.816466	-0.333763	0.828309	-0.580829	0.790893	0.371414	-0.720592	-0.666861	0.509714	-0.632945	0.829167	0.895105	0.43535	0.767127	0.702113	0.741465	0.862685	0.85745	0.169644	0.603738	0.501491	0.598665	0.830274	0.794967	0.786661	0.623751	0.862288	0.82046	0.824084	0.682343	-0.688931	0.506122	0.714869	0.780379	0.497121	-0.367888	-0.677127	0.538126	0.541772	-0.466366	0.861705	0.645314	0.867503	0.867942	0.902971
LRRC25	0.698298	0.89683	0.849804	-0.527612	0.932559	-0.282657	0.911372	-0.532515	0.770244	0.260485	-0.78223	-0.780373	0.583726	-0.587049	0.894308	0.831469	0.543472	0.739944	0.83019	0.692019	0.831354	0.834029	0.295066	0.627785	0.584195	0.756995	0.918953	0.835186	0.829035	0.753439	0.919981	0.858411	0.847011	0.748607	-0.721022	0.588082	0.838473	0.758431	0.504227	-0.507307	-0.721931	0.672873	0.731152	-0.651475	0.872798	0.763864	0.919066	0.968626	0.936635
TYROBP	0.58937	0.89031	0.744147	-0.473315	0.857496	-0.357998	0.834681	-0.536031	0.804579	0.2274	-0.764703	-0.69343	0.562417	-0.606866	0.826218	0.868385	0.544767	0.731897	0.825088	0.706758	0.81809	0.927957	0.319133	0.599163	0.608712	0.790631	0.945403	0.712415	0.751854	0.71391	0.878436	0.921034	0.892766	0.777449	-0.694998	0.499208	0.766261	0.725818	0.55878	-0.402961	-0.680413	0.669743	0.645106	-0.441559	0.811994	0.619589	0.869104	0.912027	0.854784
RASGRP4	0.618456	0.895522	0.783998	-0.536683	0.880159	-0.451881	0.844335	-0.574403	0.848232	0.319521	-0.811754	-0.75697	0.61169	-0.70922	0.887042	0.901826	0.569501	0.780507	0.872076	0.782146	0.903735	0.92324	0.326434	0.674722	0.649719	0.802433	0.935393	0.777318	0.825285	0.729873	0.914493	0.926746	0.880027	0.78926	-0.696066	0.527787	0.762408	0.773042	0.597657	-0.530567	-0.686568	0.685177	0.647066	-0.552633	0.888378	0.666173	0.906296	0.94143	0.905143
CEACAM4	0.590157	0.873287	0.759717	-0.50335	0.852736	-0.387978	0.832244	-0.59997	0.799433	0.374411	-0.744634	-0.726839	0.453991	-0.646227	0.83027	0.909271	0.445153	0.739461	0.768295	0.725929	0.859581	0.867183	0.167812	0.590723	0.542422	0.641279	0.871225	0.7876	0.784734	0.609645	0.877429	0.813149	0.79789	0.693402	-0.584439	0.538622	0.699072	0.722969	0.4852	-0.423916	-0.604167	0.561676	0.557372	-0.549786	0.864496	0.669792	0.927906	0.922728	0.908632
SIGLEC10	0.63488	0.827431	0.797516	-0.418024	0.827439	-0.351376	0.760976	-0.447525	0.680681	0.259264	-0.720405	-0.678547	0.447559	-0.599756	0.825403	0.80503	0.438218	0.665208	0.801717	0.687017	0.773734	0.751406	0.174935	0.601098	0.496225	0.696276	0.848486	0.707065	0.715901	0.697343	0.898704	0.769529	0.739493	0.693959	-0.66534	0.545733	0.723775	0.675076	0.430181	-0.380629	-0.595662	0.56477	0.670076	-0.478889	0.772263	0.677069	0.836491	0.90095	0.79073
FPR1	0.614076	0.925081	0.832523	-0.433689	0.908986	-0.342569	0.889626	-0.554532	0.803159	0.284522	-0.785122	-0.726084	0.525222	-0.587011	0.866435	0.855645	0.537508	0.717542	0.854566	0.689094	0.832656	0.910951	0.29055	0.563509	0.607532	0.77353	0.97525	0.771352	0.789047	0.695176	0.923971	0.870144	0.901816	0.766856	-0.632051	0.573107	0.804292	0.732791	0.50796	-0.435647	-0.637273	0.657833	0.657183	-0.561052	0.843753	0.706415	0.91763	0.955079	0.901641
MIR371B	0.602896	0.677223	0.59536	-0.462682	0.672016	-0.586354	0.642708	-0.623337	0.748134	0.605351	-0.600251	-0.608125	0.454036	-0.774095	0.733852	0.777022	0.436792	0.826287	0.733251	0.772385	0.850208	0.813014	0.21671	0.6443	0.605785	0.609795	0.736888	0.780123	0.815328	0.543551	0.748446	0.686645	0.745375	0.576454	-0.475725	0.577054	0.532228	0.649893	0.558457	-0.558439	-0.549434	0.5542	0.452656	-0.48539	0.853282	0.528201	0.738981	0.693949	0.819204
NLRP12	0.709612	0.734788	0.637573	-0.533821	0.71214	-0.666175	0.681773	-0.661423	0.771204	0.643724	-0.690208	-0.63924	0.529431	-0.834735	0.818054	0.826439	0.503921	0.875391	0.7759	0.841019	0.909774	0.832533	0.303708	0.752425	0.697381	0.70391	0.768231	0.849126	0.864032	0.645443	0.807223	0.745631	0.778595	0.613108	-0.560269	0.623847	0.57428	0.723609	0.639172	-0.562588	-0.62247	0.608546	0.560722	-0.529554	0.905705	0.598908	0.782277	0.754805	0.860803
LILRB3	0.677861	0.918117	0.84994	-0.493841	0.89448	-0.487269	0.83795	-0.630823	0.826165	0.459427	-0.794309	-0.786635	0.51244	-0.738794	0.888975	0.86834	0.52191	0.781641	0.895338	0.781463	0.907337	0.878846	0.309429	0.633642	0.661379	0.769261	0.914545	0.822775	0.843152	0.700972	0.937667	0.823249	0.820374	0.737066	-0.613915	0.625031	0.751891	0.739288	0.601538	-0.554168	-0.643769	0.646448	0.673546	-0.622668	0.904566	0.677764	0.940355	0.949306	0.926169
LILRA1	0.601537	0.730813	0.659286	-0.352461	0.690165	-0.519953	0.622583	-0.594734	0.722093	0.568091	-0.672916	-0.605455	0.368814	-0.690232	0.732386	0.722718	0.423592	0.711748	0.768413	0.696818	0.803692	0.756188	0.304117	0.587223	0.648981	0.700668	0.768961	0.742606	0.776589	0.58693	0.814929	0.665164	0.730598	0.64856	-0.549522	0.625308	0.546742	0.666085	0.555589	-0.431032	-0.512194	0.524955	0.616132	-0.461382	0.769854	0.545618	0.758105	0.741233	0.753427
SIRPA	0.659054	0.890397	0.8094	-0.502105	0.906752	-0.427791	0.832727	-0.565407	0.756083	0.336459	-0.805117	-0.758205	0.459309	-0.692823	0.862169	0.892856	0.458429	0.750271	0.854944	0.713419	0.860502	0.850429	0.255901	0.621114	0.580196	0.739558	0.89378	0.777185	0.796267	0.705187	0.919535	0.839564	0.802059	0.651086	-0.612655	0.585209	0.747692	0.67741	0.475181	-0.44763	-0.648718	0.609434	0.706787	-0.585475	0.860979	0.680223	0.934648	0.93625	0.904222
HCK	0.645756	0.870709	0.835482	-0.447049	0.840744	-0.53754	0.779991	-0.597666	0.85589	0.4168	-0.727348	-0.714208	0.508593	-0.765621	0.849382	0.846429	0.54463	0.750545	0.901212	0.806123	0.879943	0.904314	0.363361	0.665916	0.689613	0.838912	0.924146	0.782515	0.824243	0.699268	0.886777	0.834022	0.854019	0.74326	-0.588687	0.608963	0.708618	0.718711	0.640294	-0.559268	-0.609611	0.698551	0.608058	-0.526905	0.898708	0.618076	0.886882	0.888459	0.85193
STK4	0.641195	0.77425	0.718019	-0.596434	0.742662	-0.269107	0.78416	-0.620958	0.664099	0.401991	-0.77733	-0.681757	0.664657	-0.53555	0.818658	0.662286	0.592484	0.643472	0.721866	0.643312	0.737934	0.742049	0.38788	0.630147	0.641664	0.732378	0.788819	0.776221	0.767499	0.669136	0.737506	0.750369	0.84205	0.777254	-0.714554	0.62467	0.850492	0.809756	0.622817	-0.583513	-0.77757	0.715538	0.691041	-0.652903	0.752678	0.631929	0.732986	0.764228	0.760191
PI3	0.606634	0.837513	0.796474	-0.489737	0.826238	-0.332816	0.799264	-0.458075	0.635312	0.228555	-0.666329	-0.714281	0.44231	-0.557332	0.818393	0.70572	0.498001	0.634287	0.79041	0.627846	0.712706	0.764942	0.268455	0.557975	0.542077	0.702221	0.842356	0.68103	0.737828	0.716941	0.848797	0.756128	0.766298	0.673904	-0.618298	0.558828	0.755062	0.652426	0.47994	-0.48712	-0.61601	0.564879	0.621744	-0.534764	0.762316	0.672664	0.770952	0.871739	0.810685
LINC01272	0.707742	0.899703	0.841357	-0.504389	0.914793	-0.333155	0.900435	-0.562187	0.737261	0.310164	-0.75894	-0.77952	0.597745	-0.635393	0.908544	0.787988	0.609626	0.69208	0.846503	0.689559	0.810611	0.794499	0.305308	0.608019	0.65466	0.740418	0.905292	0.814768	0.848061	0.75742	0.919864	0.823715	0.829859	0.753044	-0.691085	0.631366	0.820664	0.736372	0.509637	-0.556056	-0.7099	0.684298	0.712798	-0.693072	0.866936	0.747415	0.884677	0.949593	0.895656
CASS4	0.793064	0.733218	0.665636	-0.539101	0.735213	-0.56744	0.742424	-0.670261	0.699707	0.578081	-0.732994	-0.664506	0.64983	-0.791481	0.881134	0.747758	0.671292	0.816779	0.746602	0.771375	0.871577	0.787047	0.467696	0.897818	0.822937	0.816151	0.785637	0.898135	0.91041	0.825679	0.808889	0.815821	0.848978	0.698401	-0.706087	0.669836	0.666557	0.768432	0.648247	-0.617368	-0.721747	0.701834	0.658014	-0.62908	0.880181	0.697551	0.73329	0.745707	0.83448
SIRPD	0.717272	0.897224	0.762895	-0.573324	0.86149	-0.522392	0.820655	-0.649077	0.833089	0.471529	-0.768803	-0.720701	0.583197	-0.770192	0.907295	0.91584	0.582382	0.842992	0.895485	0.852568	0.934817	0.909628	0.317746	0.684645	0.708041	0.792501	0.905601	0.840586	0.881061	0.722665	0.953605	0.864728	0.869979	0.745416	-0.696718	0.615341	0.706173	0.798634	0.610615	-0.500147	-0.696097	0.656057	0.684553	-0.580641	0.931186	0.676422	0.92913	0.924516	0.922755
SIRPB1	0.691624	0.899576	0.78443	-0.550978	0.895023	-0.457661	0.859147	-0.605446	0.829949	0.368962	-0.763703	-0.723291	0.525994	-0.705882	0.895116	0.928581	0.505464	0.825984	0.868439	0.806633	0.917195	0.918892	0.257973	0.657449	0.632019	0.774452	0.927833	0.840234	0.869593	0.7083	0.935352	0.873216	0.889328	0.726971	-0.667498	0.613548	0.750226	0.783782	0.54996	-0.457889	-0.677385	0.655111	0.668226	-0.579577	0.926051	0.714096	0.938517	0.940946	0.944901
RNF24	0.641794	0.83558	0.772874	-0.41533	0.858377	-0.443694	0.824228	-0.631371	0.800396	0.385006	-0.713983	-0.677717	0.483133	-0.673198	0.868002	0.866001	0.449918	0.750399	0.767073	0.777943	0.900519	0.818946	0.204822	0.635824	0.603846	0.69099	0.848664	0.806001	0.805773	0.64873	0.883518	0.79161	0.81755	0.66108	-0.613743	0.539522	0.723235	0.760768	0.496473	-0.428423	-0.608226	0.596314	0.561806	-0.540573	0.865599	0.713295	0.868585	0.856721	0.873311
RASSF2	0.582094	0.776917	0.849578	-0.261261	0.824928	-0.42156	0.752491	-0.482856	0.625287	0.404702	-0.649903	-0.643449	0.218917	-0.603412	0.75183	0.713005	0.217109	0.604597	0.673241	0.601341	0.753482	0.669599	0.180409	0.498821	0.507974	0.650587	0.770263	0.722322	0.704162	0.540143	0.758093	0.559993	0.683206	0.519208	-0.370321	0.617142	0.718407	0.567655	0.463469	-0.40938	-0.406236	0.467818	0.536193	-0.599888	0.766273	0.665473	0.810137	0.784239	0.784675
CD93	0.646161	0.854084	0.717666	-0.446349	0.795122	-0.530976	0.714332	-0.564979	0.845703	0.448952	-0.728075	-0.639611	0.542396	-0.718513	0.791884	0.845103	0.507355	0.73735	0.819867	0.83014	0.891173	0.813491	0.316049	0.632743	0.664324	0.76595	0.844729	0.743668	0.751575	0.677265	0.89504	0.816362	0.728205	0.684595	-0.617574	0.506745	0.629567	0.718505	0.617547	-0.418334	-0.603337	0.645427	0.613808	-0.411869	0.810723	0.603795	0.84081	0.878057	0.824102
SULF2	0.66436	0.72689	0.740192	-0.5305	0.770108	-0.478786	0.764079	-0.506311	0.715196	0.424678	-0.631625	-0.626871	0.559437	-0.638204	0.820738	0.732872	0.537028	0.749405	0.723141	0.779395	0.84362	0.744318	0.231494	0.636309	0.641718	0.730665	0.791245	0.849649	0.880046	0.643231	0.793403	0.727443	0.803401	0.647984	-0.530619	0.570973	0.671438	0.799994	0.525296	-0.507377	-0.610662	0.65607	0.577779	-0.672801	0.852112	0.718674	0.765365	0.796864	0.862529
SUMO1P1	0.770096	0.768072	0.715547	-0.485526	0.838035	-0.407327	0.826972	-0.508985	0.62286	0.386102	-0.649611	-0.648572	0.506571	-0.627071	0.874249	0.762829	0.522137	0.802164	0.713984	0.673523	0.788879	0.72078	0.318562	0.725439	0.599175	0.678426	0.779741	0.885669	0.852706	0.745284	0.838838	0.73736	0.802141	0.593808	-0.604763	0.682634	0.690815	0.699968	0.450952	-0.432789	-0.648769	0.611403	0.689469	-0.691299	0.878536	0.73318	0.82896	0.814704	0.874614
SIRPB2	0.763582	0.758715	0.695986	-0.514601	0.745692	-0.613991	0.703899	-0.64788	0.803493	0.611854	-0.701078	-0.597247	0.614124	-0.790397	0.836952	0.837249	0.614325	0.898947	0.832777	0.871768	0.931087	0.83636	0.375452	0.795909	0.766299	0.811454	0.819673	0.87468	0.905694	0.691441	0.841537	0.78952	0.839078	0.704195	-0.61152	0.648003	0.632679	0.783765	0.645925	-0.531598	-0.652554	0.708886	0.627856	-0.575706	0.922313	0.643957	0.80172	0.805013	0.868868
KCNJ15	0.702706	0.885556	0.762901	-0.532029	0.837435	-0.520725	0.832394	-0.659774	0.820217	0.506918	-0.771116	-0.71432	0.652714	-0.75407	0.939268	0.796657	0.680495	0.756506	0.883836	0.808832	0.903114	0.890911	0.432033	0.687735	0.791447	0.839458	0.911102	0.837768	0.888248	0.769428	0.928854	0.856862	0.896397	0.78133	-0.684206	0.665973	0.738926	0.813149	0.658582	-0.584969	-0.694894	0.70225	0.662678	-0.638666	0.903979	0.680062	0.839157	0.871349	0.883045
ITGB2	0.65496	0.903256	0.771518	-0.477798	0.898587	-0.439671	0.843567	-0.537927	0.81186	0.338776	-0.781035	-0.727249	0.605618	-0.67073	0.867207	0.873923	0.55219	0.764868	0.853513	0.786741	0.867156	0.851454	0.340811	0.597767	0.674161	0.796676	0.902231	0.779988	0.79108	0.712111	0.920999	0.841724	0.819759	0.739018	-0.669123	0.564029	0.745356	0.758261	0.606652	-0.461524	-0.685789	0.685994	0.697026	-0.559824	0.864443	0.65268	0.910213	0.94432	0.888898
IL17RA	0.552703	0.825013	0.675807	-0.440262	0.745506	-0.478675	0.703576	-0.577833	0.887673	0.414938	-0.701049	-0.607832	0.601698	-0.645195	0.761793	0.828149	0.554108	0.725288	0.835276	0.815236	0.866924	0.841832	0.352438	0.570406	0.60802	0.73898	0.863502	0.706972	0.737959	0.570787	0.83144	0.805803	0.776664	0.731356	-0.578496	0.490993	0.669617	0.776541	0.588429	-0.386061	-0.620638	0.691542	0.534168	-0.396284	0.801305	0.49025	0.839127	0.840036	0.785183
SIRPAP1	0.673755	0.867129	0.770089	-0.502948	0.873495	-0.480118	0.800934	-0.595346	0.770345	0.389917	-0.783796	-0.703953	0.458958	-0.696065	0.836453	0.918277	0.475926	0.810066	0.832479	0.760994	0.887137	0.859894	0.300539	0.684522	0.596551	0.771789	0.876135	0.806093	0.80992	0.693709	0.897861	0.840906	0.824027	0.663421	-0.623046	0.572849	0.706631	0.718352	0.501441	-0.410394	-0.637252	0.637519	0.697924	-0.544518	0.860414	0.66504	0.915511	0.909818	0.907162
CSF2RB	0.727279	0.858581	0.801078	-0.486601	0.882925	-0.427356	0.852141	-0.612584	0.711849	0.391033	-0.77235	-0.748906	0.577567	-0.725359	0.917862	0.801664	0.54073	0.741734	0.822806	0.695348	0.854865	0.798399	0.288276	0.699919	0.647597	0.754993	0.887936	0.841543	0.849996	0.764326	0.897063	0.816013	0.833199	0.66302	-0.695973	0.626993	0.813167	0.716009	0.498685	-0.523567	-0.711248	0.650135	0.726936	-0.626763	0.885369	0.733282	0.860028	0.87665	0.875934
CYTH4	0.554775	0.807928	0.85805	-0.295248	0.849561	-0.350309	0.797919	-0.446571	0.67046	0.341203	-0.649012	-0.733382	0.43709	-0.604369	0.754968	0.585064	0.447701	0.495625	0.713126	0.599601	0.695019	0.656622	0.309287	0.489244	0.625971	0.715613	0.775233	0.656682	0.688898	0.648675	0.776005	0.663766	0.675439	0.660284	-0.451744	0.660562	0.751379	0.586703	0.566871	-0.692464	-0.506683	0.627273	0.528158	-0.690582	0.734676	0.615857	0.739853	0.810104	0.760208
BID	0.688178	0.82827	0.808814	-0.493049	0.858735	-0.380753	0.872453	-0.486341	0.68947	0.351608	-0.71732	-0.727052	0.46042	-0.627017	0.842038	0.703656	0.452796	0.649717	0.677574	0.667967	0.754038	0.729749	0.261287	0.590049	0.549088	0.685438	0.824826	0.771335	0.750978	0.699459	0.824679	0.724004	0.801057	0.634089	-0.639994	0.564457	0.849796	0.740207	0.547454	-0.438394	-0.667077	0.64256	0.595849	-0.485969	0.80307	0.668162	0.790957	0.842033	0.83899
NFAM1	0.712174	0.896218	0.82449	-0.536389	0.918157	-0.428988	0.903368	-0.585513	0.819992	0.38979	-0.76527	-0.76248	0.558393	-0.704882	0.917343	0.886176	0.539096	0.804678	0.821779	0.790883	0.911961	0.871873	0.253522	0.681894	0.621855	0.750118	0.915483	0.862216	0.8813	0.734542	0.942088	0.865249	0.869397	0.742424	-0.690485	0.619055	0.788753	0.794176	0.548716	-0.516656	-0.690645	0.658545	0.639165	-0.619206	0.936649	0.767341	0.912513	0.955303	0.966326
APOBEC3A	0.593427	0.741633	0.796983	-0.455699	0.815	-0.268018	0.83146	-0.499668	0.591164	0.306959	-0.652069	-0.765446	0.379296	-0.491107	0.778325	0.535766	0.401227	0.513639	0.636257	0.484584	0.659002	0.607833	0.349143	0.520154	0.504343	0.614552	0.723362	0.73167	0.742896	0.595272	0.739401	0.632012	0.686873	0.639182	-0.496557	0.736954	0.787828	0.639901	0.438911	-0.603314	-0.555583	0.542362	0.556542	-0.730739	0.741435	0.68883	0.717933	0.776049	0.80608
APOBEC3A_B	0.705473	0.897689	0.801321	-0.493536	0.919663	-0.367053	0.920136	-0.536268	0.806433	0.330161	-0.75642	-0.743323	0.593504	-0.66379	0.913554	0.857857	0.582025	0.783359	0.846781	0.747484	0.845348	0.884629	0.305705	0.621604	0.619285	0.741761	0.938902	0.834408	0.83164	0.764836	0.935332	0.879408	0.905695	0.767531	-0.713501	0.613515	0.816351	0.776943	0.554346	-0.476632	-0.725372	0.721405	0.670961	-0.571218	0.904541	0.704531	0.919571	0.943017	0.913143
[truncated: 822 more columns]

## Sheet: Table S5. Biomarker
Symbol	Location	Type	Biomarker Application	Drugs
CD4	Plasma membrane	Transmembrane receptor	Diagnosis, efficacy	Ibalizumab, TMB-365, zamolimumab
PTPRC	Plama Membrane	Phosphatase	Diagnosis, Efficacy	Anti-CD45, BC8 antibody-streptavidin conjugate, apamistamab
FCGR3A/ FCGR3B	Plasma Membrane	Transmembrane receptor		Trastuzumab deruxtecan, IgG
TLR4	Plasma Membrane	Transmembrane Receptor	Efficacy	Eritoran, Resatorvid
CCR7	Plasma Membrane	G-protein coupled receptor	Diagnosis	CAP-100, JBH492
CD2	Plasma Membrane	Transmembrane receptor		Alefacept, splizumab
CDK6	Nucleus	Kinase		Abemaciclib, aromatase inhibitor, abemaciclib, alvocidib, anastrazole, fulvestrant, narazaciclib, ribociclib/tamoxifen, trilaciclib
FLT3	Plasma Membrane	Kinase	Efficacy, Prognosis, response to therapy	5-azacytidine/midostaurin, amuvatinib, brigatinib, cabozantinib, clifutinib, corticosteroid/ ponatinib, crenolanib, dexametasone/lenalidomine/ sorafenib, dovitinib, famitinib, fedratinib, flonoltinib, FLT-3-targeting agent, FLT3 inhibitor, gilteritinib, lestaurtinib, luxeptinib, midostaurin, ningetinib, nintedanib, pacritinib, pexidartinib, zotiraciclib
